# Supplementary material for: Label-free quantitative SWATH-MS proteomic analysis of adult myocardial slices in vitro after biomimetic electromechanical stimulation
Source: Sci Rep. 2022 Oct 3;12:16533. doi: 10.1038/s41598-022-20494-z (PMC9529937; doi:10.1038/s41598-022-20494-z)
Supplement: Supplementary file 2 — Supplementary Information 2. [file 41598_2022_20494_MOESM2_ESM.xlsx]

## Sheet: Table S1
Table S1. List of proteins identified at 1% FDR by the ProteinPilot software in the spectral library used for SWATH-MS quantification.
N	Unused score	Total score	% Coverage	Uniprot ID	Name	Peptides (95% confidence)
1	709.93	709.93	97.6	G3V885	Myosin-6	1372
2	168.89	168.89	99.6	P15999	ATP synthase subunit alpha, mitochondrial	306
3	167.48	167.48	91.1	P56741	Myosin-binding protein C, cardiac-type	177
4	142.72	142.72	97	P10719	ATP synthase subunit beta, mitochondrial	344
5	129.38	129.38	92.2	Q9ER34	Aconitate hydratase, mitochondrial	200
6	121.01	121.01	94.1	D3ZCV0	Actinin alpha 2	136
7	119.36	119.36	98.9	P68035	Actin, alpha cardiac muscle 1	373
8	114.96	114.96	91.5	Q6P725	Desmin	109
9	114.34	114.34	81.2	G3V7K1	Myomesin 2	84
10	109.13	109.13	93.8	B0BNC0	Ckmt2 protein	212
11	104.19	104.19	91.7	Q64428	Trifunctional enzyme subunit alpha, mitochondrial	123
12	99.14	99.14	81	A0A0G2K5P5	Myomesin 1	68
13	89.49	89.49	74.5	Q7TMZ9	Cardiac titin N2B isoform (Fragment)	60
14	86.1	86.11	98.7	A0A1K0FUB2	Myoglobin	245
15	82.97	82.97	99.7	P04797	Glyceraldehyde-3-phosphate dehydrogenase	136
16	82.15	82.15	99.7	P04636	Malate dehydrogenase, mitochondrial	126
17	80.59	80.59	69.9	P11507-2	Isoform 2 of Sarcoplasmic/endoplasmic reticulum calcium ATPase 2	100
18	80.27	80.27	100	P16409	Myosin light chain 3	145
19	79.77	79.77	93.6	P56574	Isocitrate dehydrogenase [NADP], mitochondrial	120
20	77.73	77.73	92.7	P63039	60 kDa heat shock protein, mitochondrial	91
21	77.41	77.41	95.8	P08733	Myosin regulatory light chain 2, ventricular/cardiac muscle isoform	144
22	75.62	75.63	99.7	A0A0G2K7F7	Tropomyosin alpha-1 chain	110
23	73.2	73.2	90.9	Q66HF1	NADH-ubiquinone oxidoreductase 75 kDa subunit, mitochondrial	78
24	72.77	72.77	95.6	P15650	Long-chain specific acyl-CoA dehydrogenase, mitochondrial	100
25	69.83	509.42	94.6	G3V8B0	Myosin-7	940
26	66.12	66.12	69.7	Q5XI78	2-oxoglutarate dehydrogenase, mitochondrial	53
27	65.19	69.14	93.2	A0A0G2JSP8	Creatine kinase M-type	86
28	62.04	62.04	96.2	P32551	Cytochrome b-c1 complex subunit 2, mitochondrial	125
29	60.37	60.37	81.8	G3V8V3	Alpha-1,4 glucan phosphorylase	36
30	59.68	59.68	61.3	Q5BJZ3	Nicotinamide nucleotide transhydrogenase	69
31	57.85	57.85	90.4	B2GV06	Succinyl-CoA:3-ketoacid coenzyme A transferase 1, mitochondrial	84
32	57.05	57.05	98.6	P05065	Fructose-bisphosphate aldolase A	61
33	55.89	55.89	88.9	Q5M9H2	Acyl-Coenzyme A dehydrogenase, very long chain	53
34	54.77	54.77	82.9	Q920L2	Succinate dehydrogenase [ubiquinone] flavoprotein subunit, mitochondrial	55
35	54.76	54.77	85.3	P42123	L-lactate dehydrogenase B chain	110
36	54.62	54.62	91.9	Q5BJ93	Enolase 1, (Alpha)	67
37	53.49	53.49	95.4	P00507	Aspartate aminotransferase, mitochondrial	80
38	53.4	53.4	72	Q6IRK8	Spectrin alpha chain, non-erythrocytic 1	33
39	53.25	53.25	96.7	G3V9U2	3-ketoacyl-CoA thiolase, mitochondrial	72
40	52.66	52.66	85.8	Q68FY0	Cytochrome b-c1 complex subunit 1, mitochondrial	95
41	52.15	52.15	83.9	A0A0G2JSH5	Serum albumin	43
42	52.05	52.05	88.6	Q6P9Y4	ADP/ATP translocase 1	69
43	51.98	51.98	98.9	Q9Z2L0	Voltage-dependent anion-selective channel protein 1	65
44	51.31	51.31	81.7	A0A0G2JVH4	MICOS complex subunit MIC60	36
45	50.91	50.91	74.5	Q60587	Trifunctional enzyme subunit beta, mitochondrial	42
46	50.4	50.4	94.9	P23928	Alpha-crystallin B chain	54
47	48.75	48.75	71.9	F1LMV6	Desmoplakin	31
48	48.17	48.17	94.3	P48721	Stress-70 protein, mitochondrial	41
49	47.88	47.92	88.9	P63018	Heat shock cognate 71 kDa protein	40
50	47.76	47.76	94.9	P13221	Aspartate aminotransferase, cytoplasmic	43
51	47.48	47.48	62.1	A0A0H2UHR7	Filamin-C	27
52	47.47	47.48	82.1	Q6P6R2	Dihydrolipoyl dehydrogenase, mitochondrial	42
53	46.65	46.65	90.7	O88989	Malate dehydrogenase, cytoplasmic	74
54	45.79	45.79	92.7	P11980	Pyruvate kinase PKM	35
55	44.99	44.99	89.4	G3V7J0	Aldehyde dehydrogenase family 6, subfamily A1, isoform CRA_b	38
56	44.62	44.62	79	P11884	Aldehyde dehydrogenase, mitochondrial	41
57	43.33	43.33	83.5	P17764	Acetyl-CoA acetyltransferase, mitochondrial	70
58	43.19	43.19	75.8	A9YUA5	Cardiac troponin T2	56
59	42.9	42.9	55.7	F1MAA7	Laminin subunit gamma 1	27
60	42.87	42.87	97.3	P13803	Electron transfer flavoprotein subunit alpha, mitochondrial	85
61	42.36	42.36	80.9	P08461	Dihydrolipoyllysine-residue acetyltransferase component of pyruvate dehydrogenase complex, mitochondrial	45
62	41	41.01	83.3	A0A0G2K8V2	Vinculin	32
63	40.77	49.93	100	B5DEN4	L-lactate dehydrogenase	49
64	40.49	40.49	94.6	Q6PCU0	ATP synthase subunit gamma	70
65	39.55	39.55	75.2	D3ZUL3	Collagen type VI alpha 1 chain	23
66	39.04	39.04	75	A0A0G2K1J5	Plectin	33
67	38.35	38.35	76.4	P18163	Long-chain-fatty-acid--CoA ligase 1	37
68	37.92	37.92	67.4	A0A096MJ01	LIM domain-binding 3	30
69	37.91	37.91	71.5	P02454	Collagen alpha-1(I) chain	53
70	37.85	37.85	93.8	Q5XIH3	NADH dehydrogenase [ubiquinone] flavoprotein 1, mitochondrial	33
71	37.05	37.05	76.8	F1M944	Calsequestrin	46
72	36.73	36.73	89.4	Q68FU3	Electron transfer flavoprotein subunit beta	27
73	36.27	36.27	95.2	P02091	Hemoglobin subunit beta-1	69
74	36.19	36.19	45.5	F1M614	Laminin subunit alpha 2	22
75	36.16	36.16	42.8	F1LTJ5	Uncharacterized protein	27
76	35.61	35.61	76.2	G3V936	Citrate synthase	50
77	35.27	35.27	88.6	A0A0H2UHE1	Succinate--CoA ligase [ADP/GDP-forming] subunit alpha, mitochondrial	42
78	34.78	34.78	82.5	P14408	Fumarate hydratase, mitochondrial	29
79	34.18	34.18	98.5	P07483	Fatty acid-binding protein, heart	39
80	34.08	34.08	77.8	F1LS40	Collagen alpha-2(I) chain	34
81	33.79	33.79	89.3	Q561S0	NADH dehydrogenase [ubiquinone] 1 alpha subcomplex subunit 10, mitochondrial	31
82	33.61	33.61	90.1	F1LM47	Succinate--CoA ligase [ADP-forming] subunit beta, mitochondrial	26
83	33.3	33.3	97.8	P67779	Prohibitin	23
84	32.96	32.96	68.6	A0A0G2JZY6	Spectrin beta chain	20
85	32.91	32.91	89.3	P62804	Histone H4	29
86	32.49	32.49	96.4	P16617	Phosphoglycerate kinase 1	43
87	32.37	32.37	97.6	P48500	Triosephosphate isomerase	42
88	32.27	32.27	80.7	O35115	Four and a half LIM domains protein 2	20
89	32.22	32.22	84.5	P85834	Elongation factor Tu, mitochondrial	29
90	32.21	32.21	94.4	P31399	ATP synthase subunit d, mitochondrial	39
91	31.51	31.51	88.6	D4A0T0	NADH:ubiquinone oxidoreductase subunit B10	24
92	31.42	31.42	74.5	P34058	Heat shock protein HSP 90-beta	26
93	30.64	30.64	93.7	D3ZXP3	Histone H2A	38
94	30.55	30.55	78	D3ZG43	NADH dehydrogenase (Ubiquinone) Fe-S protein 3 (Predicted), isoform CRA_c	22
95	29.9	29.9	93.1	A0A0G2KAM3	Pyruvate dehydrogenase E1 component subunit beta, mitochondrial	35
96	29.73	29.73	66.6	P05197	Elongation factor 2	26
97	29.7	29.7	79.4	A0A0G2K5P9	Propionyl-CoA carboxylase alpha chain, mitochondrial	21
98	29.09	29.09	72.3	Q6P9V9	Tubulin alpha-1B chain	23
99	28.63	28.63	67	Q9JM53	Apoptosis-inducing factor 1, mitochondrial	20
100	28.47	28.47	88.3	Q06647	ATP synthase subunit O, mitochondrial	44
101	27.88	27.88	63.3	Q6UPE1	Electron transfer flavoprotein-ubiquinone oxidoreductase, mitochondrial	21
102	27.74	27.74	98.6	P11240	Cytochrome c oxidase subunit 5A, mitochondrial	47
103	27.71	27.71	80.1	P08503	Medium-chain specific acyl-CoA dehydrogenase, mitochondrial	26
104	27.51	27.51	30.8	G3V9M6	Fibrillin 1	24
105	27.38	27.38	72.1	G3V7C6	Tubulin beta chain	31
106	26.61	26.61	90.3	P14604	Enoyl-CoA hydratase, mitochondrial	74
107	26.5	26.5	72.6	Q6IMX8	Acyl-CoA thioesterase 2	22
108	26.14	26.14	77.5	P16290	Phosphoglycerate mutase 2	23
109	26.11	26.11	96.7	P23693	Troponin I, cardiac muscle	37
110	25.95	25.95	94.4	P62632	Elongation factor 1-alpha 2	32
111	25.82	25.82	98.1	A0A0G2JSS8	Peroxiredoxin 5, isoform CRA_c	22
112	25.74	25.74	99.3	A0A0G2JSV6	Globin c2	67
113	25.69	25.69	66.3	Q499N5	Acyl-CoA synthetase family member 2, mitochondrial	22
114	25.64	25.64	62.9	P06685	Sodium/potassium-transporting ATPase subunit alpha-1	19
115	25.54	25.54	46.9	F1LWG8	Sarcalumenin	20
116	25.14	25.14	93.6	D3Z874	Uncharacterized protein	13
117	24.91	24.91	75.8	P18886	Carnitine O-palmitoyltransferase 2, mitochondrial	14
118	24.89	24.89	90.7	D3ZD09	Cytochrome c oxidase subunit	17
119	24.83	24.83	77.1	Q9WVK7	Hydroxyacyl-coenzyme A dehydrogenase, mitochondrial	40
120	24.46	24.47	70.9	A0A0G2JWS2	Nebulette	17
121	24.26	30.5	74.5	P06761	Endoplasmic reticulum chaperone BiP	20
122	24.01	24.01	81.4	P20788	Cytochrome b-c1 complex subunit Rieske, mitochondrial	20
123	23.94	23.94	79.9	D4A8Y1	Uncharacterized protein	18
124	23.92	23.92	66.3	P10888	Cytochrome c oxidase subunit 4 isoform 1, mitochondrial	22
125	23.82	23.82	74.6	F1LNF7	Isocitrate dehydrogenase [NAD] subunit, mitochondrial	19
126	23.76	23.76	90.9	P31044	Phosphatidylethanolamine-binding protein 1	15
127	23.31	23.31	95.6	Q4FZZ4	Pyruvate dehydrogenase E1 component subunit alpha	17
128	23.24	23.24	92.9	P12007	Isovaleryl-CoA dehydrogenase, mitochondrial	26
129	22.68	22.68	97.7	B0BMW2	3-hydroxyacyl-CoA dehydrogenase type-2	24
130	22.52	22.52	64.3	Q6P6V0	Glucose-6-phosphate isomerase	15
131	22.47	22.47	84	P19511	ATP synthase F(0) complex subunit B1, mitochondrial	25
132	22.31	22.31	84.4	G3V6P2	Dihydrolipoamide S-succinyltransferase (E2 component of 2-oxo-glutarate complex), isoform CRA_a	21
133	22.27	22.27	73	P23965	Enoyl-CoA delta isomerase 1, mitochondrial	23
134	21.85	21.85	73.9	Q641Y2	NADH dehydrogenase [ubiquinone] iron-sulfur protein 2, mitochondrial	20
135	21.78	21.78	81.9	G4XXS7	Cytochrome c	26
136	21.72	21.72	96.9	P97541	Heat shock protein beta-6	27
137	21.35	21.35	72.3	Q6IRH6	Phosphate carrier protein, mitochondrial	21
138	21.14	21.15	71.5	P81155	Voltage-dependent anion-selective channel protein 2	18
139	20.7	20.7	69.1	Q6IMZ3	Annexin	14
140	20.49	20.49	57.5	P05708	Hexokinase-1	13
141	20.24	20.24	86.1	P39069	Adenylate kinase isoenzyme 1	16
142	19.98	19.98	60.1	Q5XIC0	Enoyl-CoA delta isomerase 2, mitochondrial	15
143	19.78	19.78	85.6	F1LPV8	Succinate--CoA ligase [GDP-forming] subunit beta, mitochondrial	14
144	19.64	19.64	79.7	Q6IMX3	Acetyl-Coenzyme A dehydrogenase, short chain, isoform CRA_a	22
145	19.51	19.51	73.5	B0BMY8	Histone H3	32
146	19.27	19.27	81.3	O35244	Peroxiredoxin-6	17
147	18.97	32.31	74.2	P53534	Glycogen phosphorylase, brain form (Fragment)	17
148	18.75	18.75	66.4	Q5XIT9	Methylcrotonoyl-CoA carboxylase beta chain, mitochondrial	10
149	18.66	18.66	55.7	A0A0G2JUP3	Obscurin, cytoskeletal calmodulin and titin-interacting RhoGEF	22
150	18.64	18.64	92.9	G3V7Y3	ATP synthase, H+ transporting, mitochondrial F1 complex, delta subunit	31
151	18.52	18.52	90.1	Q4PP99	Cardiac troponin C	38
152	18.18	18.19	98.7	P07895	Superoxide dismutase [Mn], mitochondrial	26
153	18.01	18.01	78.3	F1LPG5	NADH:ubiquinone oxidoreductase subunit B4	9
154	17.89	17.89	75.1	Q5RK08	Glioblastoma amplified sequence	13
155	17.83	17.83	38	D3ZQN7	Laminin subunit beta 1	11
156	17.58	17.58	74.1	Q68FZ8	Propionyl coenzyme A carboxylase, beta polypeptide	15
157	17.47	17.47	78	P21913	Succinate dehydrogenase [ubiquinone] iron-sulfur subunit, mitochondrial	18
158	17.18	17.18	70.3	P07943	Aldose reductase	12
159	17.1	17.1	82.1	G3V7I0	Peroxiredoxin 3	24
160	17.07	17.07	76.4	D3ZFQ8	Cytochrome c-1	15
161	17.04	31.99	91.9	P15429	Beta-enolase	50
162	17.01	17.01	87.5	P19234	NADH dehydrogenase [ubiquinone] flavoprotein 2, mitochondrial	12
163	16.93	16.93	66.4	P46462	Transitional endoplasmic reticulum ATPase	9
164	16.72	16.72	59.7	M0R629	Adenylosuccinate synthetase isozyme 1	13
165	16.58	16.58	83.8	Q62651	Delta(3,5)-Delta(2,4)-dienoyl-CoA isomerase, mitochondrial	9
166	16.57	16.57	96.1	P12075	Cytochrome c oxidase subunit 5B, mitochondrial	24
167	16.48	16.48	57.6	P12346	Serotransferrin	11
168	16.26	16.26	62.8	G3V852	RCG55135, isoform CRA_b	12
169	16.2	31.87	89.5	P07335	Creatine kinase B-type	31
170	16.18	28.07	49.5	Q7TN00	Cardiac titin N2BA isoform (Fragment)	21
171	16.17	16.17	67.4	Q4V8F9	Hydroxysteroid dehydrogenase-like protein 2	10
172	16.14	16.14	87.6	P56571	ES1 protein homolog, mitochondrial	17
173	16.11	16.11	61.7	Q704S8	Carnitine O-acetyltransferase	8
174	16.09	16.1	60.4	P11530	Dystrophin	14
175	16.05	16.05	73.1	G3V8L3	Lamin A, isoform CRA_b	11
176	16.03	16.03	51.2	Q62920-2	Isoform 2 of PDZ and LIM domain protein 5	14
177	16	16	87	P21571	ATP synthase-coupling factor 6, mitochondrial	13
178	15.73	15.73	69.1	Q6LDS4	Superoxide dismutase [Cu-Zn]	11
179	15.67	15.67	81.7	Q7TQ16	Cytochrome b-c1 complex subunit 8	9
180	15.08	15.08	78.1	P04041	Glutathione peroxidase 1	12
181	14.71	14.71	60.6	Q5RJN0	NADH dehydrogenase (Ubiquinone) Fe-S protein 7	13
182	14.19	14.19	69.5	P10860	Glutamate dehydrogenase 1, mitochondrial	11
183	14.14	14.14	84	Q5XIH7	Prohibitin-2	9
184	14	14	76.7	P29266	3-hydroxyisobutyrate dehydrogenase, mitochondrial	9
185	13.92	13.92	79.6	G3V913	Heat shock 27kDa protein 1	8
186	13.76	13.76	48.7	Q6P0K8	Junction plakoglobin	10
187	13.48	13.5	89.5	A0A0G2JVL6	NADH dehydrogenase [ubiquinone] 1 alpha subcomplex subunit 8	16
188	13.4	13.4	67.5	A0JPQ4	Tripartite motif-containing protein 72	10
189	13.37	15.41	71.7	Q9R1Z0	Voltage-dependent anion-selective channel protein 3	16
190	13.37	13.37	96.1	P19804	Nucleoside diphosphate kinase B	13
191	13.16	13.16	59.5	A1A5L2	Pgm1 protein (Fragment)	12
192	12.86	12.86	96.3	P11762	Galectin-1	8
193	12.72	12.72	97	Q5XFX0	Transgelin-2	9
194	12.66	12.66	55.5	A0A0G2JSV0	N-myc downstream regulated gene 2, isoform CRA_a	10
195	12.64	12.64	86.4	A0A0G2JSH9	Peroxiredoxin-2	11
196	12.64	12.64	73.2	Q497B0	Omega-amidase NIT2	7
197	12.59	12.59	94.1	M0R7B4	RCG45259	13
198	12.48	12.48	60.8	A0A0G2JSH2	3-hydroxybutyrate dehydrogenase, type 1, isoform CRA_a	11
199	12.46	12.46	79.1	Q07936	Annexin A2	8
200	12.37	12.37	83.5	G3V7U0	Cysteine and glycine-rich protein 3	12
201	12.15	12.15	92.5	B5DEL8	NADH dehydrogenase (Ubiquinone) Fe-S protein 5	7
202	12.09	12.09	87.9	A0A0G2JU96	AHNAK nucleoprotein	12
203	12.06	12.06	67	D3ZUX5	MICOS complex subunit	8
204	12.05	12.05	72.9	Q5BK63	NADH dehydrogenase [ubiquinone] 1 alpha subcomplex subunit 9, mitochondrial	8
205	12	12	61.3	Q5BJQ0	Atypical kinase COQ8A, mitochondrial	6
206	11.97	11.97	65.5	A0A0G2JVM0	Delta-1-pyrroline-5-carboxylate dehydrogenase, mitochondrial	7
207	11.76	11.76	65.2	Q66HH8	Annexin	9
208	11.62	11.62	87.2	P10111	Peptidyl-prolyl cis-trans isomerase A	9
209	11.61	11.61	53.8	P04785	Protein disulfide-isomerase	9
210	11.53	11.53	79.3	A0A0G2K5F1	LRP16 protein	7
211	11.43	11.43	65.6	F1LNH3	Collagen type VI alpha 2 chain	9
212	11.4	11.59	55.9	F1LX07	Solute carrier family 25 member 12	6
213	11.36	11.36	82.8	Q63362	NADH dehydrogenase [ubiquinone] 1 alpha subcomplex subunit 5	14
214	11.31	11.31	94.2	P36201	Cysteine-rich protein 2	8
215	11.28	11.28	41.6	A0A0G2K926	Alpha-1-inhibitor III	7
216	11.27	11.28	45.2	A0A0G2JSK5	Integrin beta	8
217	11.25	11.25	60.2	Q6P6R6	Transglutaminase 2, C polypeptide	7
218	11.09	11.09	42.5	D4AEH9	Amylo-1, 6-glucosidase, 4-alpha-glucanotransferase (Glycogen debranching enzyme, glycogen storage disease type III) (Predicted), isoform CRA_a	8
219	11.06	11.06	84.9	P45592	Cofilin-1	7
220	10.96	10.96	61.4	Q2TA68-3	Isoform 3 of Dynamin-like 120 kDa protein, mitochondrial	8
221	10.87	10.87	36	M0R6K0	Laminin subunit beta-2	9
222	10.8	10.8	91.4	Q8VID1	Dehydrogenase/reductase SDR family member 4	9
223	10.78	10.78	84.7	B2RYS2	Cytochrome b-c1 complex subunit 7	8
224	10.76	14.02	59	D4A3B0	Talin 2	10
225	10.61	10.61	59.2	F1M820	Sorbin and SH3 domain-containing protein 1	5
226	10.58	10.58	75.2	F1LRJ9	Methanethiol oxidase	8
227	10.57	10.58	99.2	A0A0G2KAQ5	Myozenin 2	13
228	10.51	10.51	98.6	P29419	ATP synthase subunit e, mitochondrial	12
229	10.45	10.45	69.4	P62260	14-3-3 protein epsilon	7
230	10.38	10.38	97.1	P26772	10 kDa heat shock protein, mitochondrial	13
231	10.14	10.14	73	O88767	Protein/nucleic acid deglycase DJ-1	14
232	10.12	10.12	55	A0A0G2KBC7	ATP-dependent 6-phosphofructokinase	5
233	10.12	10.12	90.2	B2RZD6	NDUFA4, mitochondrial complex-associated	13
234	10.03	10.03	93.2	Q6PDU7	ATP synthase subunit g, mitochondrial	11
235	10.01	10.01	65.7	Q9JJ49	Titin (Fragment)	6
236	9.97	9.97	89.3	A0A0G2K586	Fatty acid-binding protein, adipocyte	11
237	9.93	9.93	69	P47727	Carbonyl reductase [NADPH] 1	6
238	9.92	9.92	53.7	F1M5N4	Malic enzyme	5
239	9.9	9.9	63.7	A0A0H2UHM5	Protein disulfide-isomerase	8
240	9.87	9.87	70.8	Q68FT1	Ubiquinone biosynthesis protein COQ9, mitochondrial	9
241	9.67	9.67	44.8	F1LRZ1	Ryanodine receptor 2	9
242	9.64	9.64	69.9	Q6IMZ5	Tropomodulin-1	7
243	9.57	9.57	95.7	Q63580	Titin (Fragment)	6
244	9.52	9.52	60.9	Q5RJR9	Serine (Or cysteine) proteinase inhibitor, clade H, member 1, isoform CRA_b	11
245	9.45	9.45	52.8	P50399	Rab GDP dissociation inhibitor beta	7
246	9.34	9.34	50.6	D3ZZN3	Acetyl-coenzyme A synthetase	8
247	9.26	17.94	83.1	P25113	Phosphoglycerate mutase 1	16
248	9.19	15.27	70.8	P31000	Vimentin	9
249	9.14	9.14	75.1	Q6P9V7	Proteasome (Prosome, macropain) activator subunit 1	6
250	8.89	8.89	79	A6HIS0	RCG32667	5
251	8.83	8.83	53.4	F1LM33	Leucine-rich PPR motif-containing protein, mitochondrial	6
252	8.66	28.87	79	Q5XIF6	Tubulin alpha-4A chain	22
253	8.63	8.63	36.1	F1LM84	Nidogen-1	6
254	8.57	8.57	80.5	A0A0F7RQJ6	D-dopachrome tautomerase	7
255	8.5	8.5	77.2	P36972	Adenine phosphoribosyltransferase	10
256	8.46	8.46	44.6	O70253	Muscle carnitine palmitoyltransferase I	5
257	8.45	8.45	85.7	D4A817	Histone H2B	11
258	8.18	8.18	61.2	A0A0G2K1W9	Lactate dehydrogenase D	6
259	8.18	8.18	88.8	D3ZCZ9	NADH dehydrogenase [ubiquinone] iron-sulfur protein 6, mitochondrial	8
260	8.15	10.29	66.3	G3V6P7	Myosin, heavy polypeptide 9, non-muscle	10
261	8.15	8.16	63.8	G3V8L9	Polymerase I and transcript release factor	6
262	8.13	8.13	65.5	F1LXA0	NADH dehydrogenase [ubiquinone] 1 alpha subcomplex subunit 12	4
263	8.06	8.06	62.1	Q68FQ0	T-complex protein 1 subunit epsilon	4
264	8.06	8.06	46.2	D3ZF13	Acyl carrier protein	8
265	8.05	8.05	74.6	G3V734	2,4-dienoyl CoA reductase 1, mitochondrial, isoform CRA_a	9
266	8.04	8.57	65.1	F1LZW6	Solute carrier family 25 member 13	5
267	8.02	8.02	46.5	G3V945	Aldehyde dehydrogenase family 5, subfamily A1	4
268	8.01	8.01	50.1	Q5XIN6	Mitochondrial proton/calcium exchanger protein	5
269	8.01	8.01	53.4	D4A565	NADH dehydrogenase (Ubiquinone) 1 beta subcomplex, 5 (Predicted), isoform CRA_b	8
270	8.01	8.01	63.2	M0RAK2	RCG22622	5
271	7.99	7.99	50.2	P19945	60S acidic ribosomal protein P0	5
272	7.96	7.96	41.8	P35565	Calnexin	4
273	7.87	7.87	46.1	Q5U300	Ubiquitin-like modifier-activating enzyme 1	6
274	7.81	7.81	82.3	Q80W89	NADH dehydrogenase [ubiquinone] 1 alpha subcomplex subunit 11	6
275	7.76	23.74	87.5	A0A0G2JXR0	LIM domain-binding 3	22
276	7.73	7.73	51	B2GV15	Dihydrolipoamide acetyltransferase component of pyruvate dehydrogenase complex	7
277	7.71	7.71	90.9	F1LZC5	NADH:ubiquinone oxidoreductase subunit A13	7
278	7.58	7.58	57.1	Q3MHS9	Chaperonin containing Tcp1, subunit 6A (Zeta 1)	5
279	7.43	7.43	44.9	Q6GT74	Basigin	5
280	7.42	7.42	78.7	Q6PCU8	NADH dehydrogenase [ubiquinone] flavoprotein 3, mitochondrial	6
281	7.31	7.32	58.8	Q5U302	Catenin (Cadherin associated protein), alpha 1	8
282	7.31	7.31	42.7	Q9Z1Y3	Cadherin-2	6
283	7.29	7.29	54.7	Q07969	Platelet glycoprotein 4	7
284	7.26	7.26	73.3	A0A0G2JZH8	Dihydrolipoamide acetyltransferase component of pyruvate dehydrogenase complex	7
285	7.13	7.13	43	D4A702	Synaptopodin-2	7
286	7.11	7.11	81.3	O35878	Heat shock protein beta-2	4
287	7.11	7.11	51.7	P70470	Acyl-protein thioesterase 1	5
288	7.08	7.08	61.7	A0A0F7RQL3	Macrophage migration inhibitory factor	7
289	7.07	7.07	61.2	P09456	cAMP-dependent protein kinase type I-alpha regulatory subunit	6
290	7	7	50.2	F1LWK7	Actin-binding LIM protein 1 (Fragment)	4
291	6.96	6.96	62.8	O35567	Bifunctional purine biosynthesis protein PURH	6
292	6.95	6.95	37.5	Q8R490	Cadherin 13	4
293	6.92	6.92	42.1	P97532	3-mercaptopyruvate sulfurtransferase	4
294	6.65	11.04	48.6	A0A0A0MY09	Endoplasmin	7
295	6.6	6.6	61.2	P52944	PDZ and LIM domain protein 1	7
296	6.59	6.59	52	E7C9L4	Cytochrome c oxidase subunit 2	8
297	6.55	6.55	64.4	B0BNK6	Branched chain keto acid dehydrogenase E1, beta polypeptide	4
298	6.53	6.53	64	Q4V8I9	UTP--glucose-1-phosphate uridylyltransferase	9
299	6.52	6.52	36.7	P27605	Hypoxanthine-guanine phosphoribosyltransferase	3
300	6.51	6.51	62.8	Q6P792	Four and a half LIM domains 1	4
301	6.49	8.7	62.8	P61983	14-3-3 protein gamma	9
302	6.42	130.09	84.3	G3V6E1	Myosin heavy chain 2	195
303	6.41	6.41	97	Q63429	Polyubiquitin-C	9
304	6.39	6.42	63.8	B6DYQ2	Glutathione S-transferase	8
305	6.39	6.39	64.2	Q7M0E3	Destrin	4
306	6.37	6.37	32.5	F1M779	Clathrin heavy chain	5
307	6.37	6.37	68.8	D3ZXF9	Mitochondrial ribosomal protein L12	3
308	6.33	19.62	95.2	Q6PDU6	Beta-glo	32
309	6.28	6.28	41.7	Q5FVT5	Pyruvate dehydrogenase kinase, isozyme 1	3
310	6.27	6.27	49.8	P47942	Dihydropyrimidinase-related protein 2	6
311	6.24	6.24	57.3	F1M7L9	Uncharacterized protein	4
312	6.22	6.22	48	M0R9L0	Nascent polypeptide-associated complex alpha subunit	4
313	6.22	6.22	44.9	Q5U1Z9	Metaxin 2	4
314	6.18	6.18	82.4	B0K020	CDGSH iron-sulfur domain-containing protein 1	5
315	6.15	6.15	43.6	P0DP31	Calmodulin-3	5
316	6.12	6.12	55.7	G3V6H5	Mitochondrial 2-oxoglutarate/malate carrier protein	6
317	6.08	6.08	100	P62963	Profilin-1	10
318	6.07	6.07	74.6	P19944	60S acidic ribosomal protein P1	8
319	6.05	6.05	58.1	O35796	Complement component 1 Q subcomponent-binding protein, mitochondrial	5
320	6.04	6.04	46	D4AC23	Chaperonin-containing TCP1 subunit 7	3
321	6.04	6.04	84.4	B0BNE6	NADH dehydrogenase (Ubiquinone) Fe-S protein 8 (Predicted), isoform CRA_a	6
322	6.03	6.03	75	A0A0G2JSG6	Adenylate kinase 2, mitochondrial	3
323	6.03	6.03	86.6	G3V8M4	Cytochrome c oxidase subunit 6A, mitochondrial	4
324	6.02	6.02	36.9	F1LTF8	Laminin subunit alpha 4	4
325	6.02	6.02	47.2	P21396	Amine oxidase [flavin-containing] A	3
326	6.01	6.01	48.4	D4A3D2	RCG56113, isoform CRA_a	4
327	6.01	6.01	37.1	Q64057	Alpha-aminoadipic semialdehyde dehydrogenase	4
328	6	30.12	84.6	D3ZWE0	Histone H2A	36
329	6	17.22	69.8	F1M6C2	Elongation factor 1-alpha 1 pseudogene	14
330	6	16.4	76.5	D3ZJ08	Histone H3	27
331	6	6	86.1	D4A4D5	Similar to 60S acidic ribosomal protein P2	3
332	6	6	71.3	O35791	RhoA (Fragment)	3
333	5.99	6.02	66.1	Q3T1K5	F-actin-capping protein subunit alpha-2	4
334	5.99	5.99	89.3	A9UMV9	NADH:ubiquinone oxidoreductase subunit A7	6
335	5.96	5.96	84.3	Q5XI73	Rho GDP-dissociation inhibitor 1	3
336	5.93	5.93	59.3	Q5XIJ3	Isocitrate dehydrogenase [NAD] subunit, mitochondrial	4
337	5.92	5.92	58.5	Q6P502	T-complex protein 1 subunit gamma	3
338	5.89	5.89	38.8	Q5RKI0	WD repeat-containing protein 1	5
339	5.87	5.87	84.3	D3ZA93	Acyl-CoA thioesterase 13	6
340	5.85	5.85	54.2	Q5XI34	Protein phosphatase 2 (Formerly 2A), regulatory subunit A (PR 65), alpha isoform, isoform CRA_a	5
341	5.85	5.85	59	F1LP21	Uncharacterized protein	4
342	5.73	5.73	38.2	Q924S5	Lon protease homolog, mitochondrial	5
343	5.72	5.72	73.4	Q62636	Ras-related protein Rap-1b	3
344	5.71	5.71	56.5	P18418	Calreticulin	5
345	5.69	5.69	55.8	Q66HP8	Mitochondrial carnitine/acylcarnitine carrier protein	3
346	5.6	5.6	32.9	P97519	Hydroxymethylglutaryl-CoA lyase, mitochondrial	3
347	5.57	5.57	57	Q6P6U2	26S proteasome regulatory subunit 6A	3
348	5.49	5.49	53.5	D3ZKG1	Methylmalonyl CoA mutase	5
349	5.38	5.38	57.6	F1M6Q3	Collagen type IV alpha 2 chain	5
350	5.35	5.35	49.1	A0A0G2K509	Keratin, type II cytoskeletal 5	5
351	5.33	5.33	94.9	D3ZS58	NADH dehydrogenase [ubiquinone] 1 alpha subcomplex subunit 2	8
352	5.32	5.32	45	P54313	Guanine nucleotide-binding protein G(I)/G(S)/G(T) subunit beta-2	3
353	5.27	5.27	49.8	P38983	40S ribosomal protein SA	3
354	5.17	5.17	56.5	Q156J1	Bcl-2-interacting death suppressor	3
355	5.16	5.16	53.8	O35303	Dynamin-1-like protein	4
356	5.15	5.15	31.4	P02680-2	Isoform Gamma-A of Fibrinogen gamma chain	4
357	5.14	5.14	90.8	D4A3V2	NADH dehydrogenase [ubiquinone] 1 alpha subcomplex subunit 6	8
358	5.13	106.97	98.9	P68136	Actin, alpha skeletal muscle	327
359	5.05	5.05	51	Q5BK81	Prostaglandin reductase 2	3
360	4.99	4.99	49.7	B2RYW3	NADH dehydrogenase (Ubiquinone) 1 beta subcomplex, 9	5
361	4.96	4.96	62	Q7TP52	Carboxymethylenebutenolidase homolog	4
362	4.91	4.91	51	A7VJC2	Heterogeneous nuclear ribonucleoproteins A2/B1	3
363	4.83	4.83	49.4	Q2UZS7	Tid-1 long isoform	3
364	4.82	4.82	38.8	D3ZDQ9	Sarcoglycan, alpha	3
365	4.79	24.42	77	P69897	Tubulin beta-5 chain	31
366	4.75	4.75	46	P07150	Annexin A1	3
367	4.74	4.74	52.2	B1PRL5	Caveolae-associated protein 4	3
368	4.6	4.6	59.6	D3ZAQ0	FUN14 domain-containing 2	4
369	4.56	4.56	79.1	P29117	Peptidyl-prolyl cis-trans isomerase F, mitochondrial	5
370	4.54	4.54	72.8	B5DF65	Biliverdin reductase B	3
371	4.48	4.48	44.5	Q2PS20	Junctophilin-2	3
372	4.47	4.47	53.9	A0A0G2K405	cAMP-dependent protein kinase type II-alpha regulatory subunit	3
373	4.46	6.75	72.7	A0A0G2JV65	14-3-3 protein zeta/delta	5
374	4.44	4.44	72.8	A0A096MK30	Moesin	3
375	4.44	4.44	90	Q63716	Peroxiredoxin-1	5
376	4.42	4.42	68.6	Q5I0K3	Citramalyl-CoA lyase, mitochondrial	4
377	4.41	4.41	86.3	P80431	Cytochrome c oxidase subunit 7B, mitochondrial	4
378	4.37	4.37	39.2	Q68FR9-2	Isoform 2 of Elongation factor 1-delta	3
379	4.31	4.31	57.6	Q5XIM9	T-complex protein 1 subunit beta	4
380	4.29	4.29	42.7	P63331	Serine/threonine-protein phosphatase 2A catalytic subunit alpha isoform	3
381	4.26	29.91	95.9	A0A1K0FUA6	Globin a2	58
382	4.25	4.25	51.4	B1WC61	Acad9 protein	4
383	4.25	4.25	55.9	P20069	Mitochondrial-processing peptidase subunit alpha	3
384	4.25	4.25	62.9	P16221	Cytochrome c oxidase subunit 8B, mitochondrial	17
385	4.24	4.24	27.4	Q01728-7	Isoform 7 of Sodium/calcium exchanger 1	3
386	4.23	6.27	54.1	Q5XI77	Annexin	3
387	4.22	4.22	44.6	B4F789	Apolipoprotein B editing complex 2 (Predicted), isoform CRA_a	3
388	4.21	4.21	52.8	A0A0G2JSZ5	Protein disulfide-isomerase A6	3
389	4.21	4.21	76.8	F1LU71	Methylglutaconyl-CoA hydratase, mitochondrial	5
390	4.19	4.19	52.3	P97584	Prostaglandin reductase 1	3
391	4.19	4.19	56.4	P11348	Dihydropteridine reductase	3
392	4.16	4.16	65.3	A0A0G2JZ73	Alpha-1-antiproteinase	2
393	4.16	4.16	47.4	G3V8C4	Chloride intracellular channel protein	3
394	4.16	4.16	49.9	P62142	Serine/threonine-protein phosphatase PP1-beta catalytic subunit	4
395	4.14	57.15	99.5	A0A0G2K3K2	Actin, cytoplasmic 1	177
396	4.12	4.12	60	G3V640	Mitochondrial import inner membrane translocase subunit TIM44	2
397	4.11	4.11	60.7	D3ZKE6	Sarcolemma associated protein (Predicted)	4
398	4.11	4.11	64	Q5XIF3	NADH dehydrogenase [ubiquinone] iron-sulfur protein 4, mitochondrial	2
399	4.09	4.09	56.4	P63029	Translationally-controlled tumor protein	2
400	4.07	4.07	39.3	M0R9K1	Heterogeneous nuclear ribonucleoprotein K-like	3
401	4.06	4.06	48.5	B2GUZ6	Reticulon 4-interacting protein 1	2
402	4.06	4.06	82.6	Q6PDW1	40S ribosomal protein S12	3
403	4.06	4.06	51.6	G3V8D5	6-phosphogluconolactonase	2
404	4.04	7.19	51.3	B2GV99	Myl6 protein	8
405	4.04	4.04	44.3	Q7TQ70	Ac1873	2
406	4.04	4.04	47.5	F1LRV4	Heat shock 70 kDa protein 4	3
407	4.04	4.04	49.2	Q08163	Adenylyl cyclase-associated protein 1	3
408	4.02	30.98	66.4	B6RK61	Myosin heavy chain 7B	43
409	4.02	4.02	48.4	Q4G082	Coq3 protein (Fragment)	2
410	4.02	4.02	65.8	P84817	Mitochondrial fission 1 protein	4
411	4.02	4.02	82	Q5M9I5	Cytochrome b-c1 complex subunit 6, mitochondrial	5
412	4.01	4.01	50	D3ZVB7	Osteoglycin	2
413	4.01	4.01	33.7	Q9ESS6	Basal cell adhesion molecule	2
414	4.01	4.01	37	Q9WVK3	Peroxisomal trans-2-enoyl-CoA reductase	3
415	4.01	4.01	35	A0A0G2K459	Mitochondrial carrier 2	3
416	4.01	4.01	87.8	Q6B345	Protein S100-A11	4
417	4	4	59.2	Q6AXT5	Ras-related protein Rab-21	2
418	4	4	41.5	Q9JLZ1	Glutaredoxin-3	3
419	4	4	68.3	Q6P3E1	Rps16 protein (Fragment)	2
420	4	4	59.1	B5DEN5	Eukaryotic translation elongation factor 1 beta 2	3
421	4	4	50	R4GNK3	Thioredoxin	2
422	4	4	31.1	D3ZIL6	Enoyl CoA hydratase domain-containing 2	2
423	4	4	71.9	Q9R1T1	Barrier-to-autointegration factor	2
424	4	4	61.7	Q3T1J1	Eukaryotic translation initiation factor 5A-1	2
425	4	4	49.6	P10818	Cytochrome c oxidase subunit 6A1, mitochondrial	5
426	3.89	3.89	49.7	P14480	Fibrinogen beta chain	4
427	3.87	6.43	65.5	P68511	14-3-3 protein eta	5
428	3.86	3.86	52.3	Q6P784	Branched-chain-amino-acid aminotransferase	3
429	3.84	3.84	77.3	D3ZAF6	ATP synthase subunit f, mitochondrial	3
430	3.83	3.83	39.5	D3ZUX7	Acyl-CoA synthetase family member 3	2
431	3.82	3.82	65.5	B2RYT5	Cox7a2l protein	2
432	3.75	28.31	76.2	Q09073	ADP/ATP translocase 2	36
433	3.74	3.75	51.8	D4ACB8	Chaperonin subunit 8 (Theta) (Predicted), isoform CRA_a	4
434	3.72	3.72	25.8	F1M572	Kynurenine--oxoglutarate transaminase 3	3
435	3.7	3.7	42	F1LP30	Methylcrotonoyl-CoA carboxylase subunit alpha, mitochondrial	3
436	3.66	3.66	41.4	D3ZT90	Glutaryl-CoA dehydrogenase	2
437	3.63	3.63	79.5	B2RYS0	Cox7a2 protein	3
438	3.62	3.62	36.4	Q6P7Q4	Lactoylglutathione lyase	2
439	3.57	3.58	59.7	Q5UAJ5	ATP synthase protein 8	4
440	3.52	3.53	50.3	Q4G069	Regulator of microtubule dynamics protein 1	3
441	3.51	12.9	59.8	P06686	Sodium/potassium-transporting ATPase subunit alpha-2	10
442	3.46	3.46	33.3	I6L9G6	RCG31562, isoform CRA_c	2
443	3.4	3.4	75.5	P62755	40S ribosomal protein S6	2
444	3.39	3.39	53.5	Q7TPK7	Ac2-048	2
445	3.24	3.24	46.5	A0A0G2JXP1	Glycogenin-1	3
446	3.22	3.22	58.7	Q9Z0U8	Nucleic acid binding factor pRM10	2
447	3.2	3.2	51.9	F1LRV6	GMP reductase	3
448	3.19	3.19	59.7	Q68FX0	Isocitrate dehydrogenase [NAD] subunit beta, mitochondrial	6
449	3.16	24.86	72.3	P68370	Tubulin alpha-1A chain	20
450	3.14	3.14	56.5	A0A0G2JSI1	4-trimethylaminobutyraldehyde dehydrogenase	4
451	3.14	3.14	37.5	P24090	Alpha-2-HS-glycoprotein	2
452	3.12	5.31	49.1	C0JPT7	Filamin A	3
453	3.09	3.09	41.8	O88794	Pyridoxine-5'-phosphate oxidase	2
454	3.07	3.07	57.4	B0BN81	40S ribosomal protein S5	3
455	3.06	3.06	74.1	P04639	Apolipoprotein A-I	2
456	3.04	3.04	47	M0RDK9	Acyl-CoA dehydrogenase family, member 8	2
457	3.03	3.03	43.1	Q641Z6	EH domain-containing protein 1	3
458	3.02	3.02	57.8	F1LYS7	Sarcoglycan, delta	2
459	2.97	2.97	28.1	F1MAN8	Laminin subunit alpha 5	4
460	2.97	2.97	66.5	A0A0G2JZA2	GrpE protein homolog	2
461	2.92	2.92	34.8	A0A0G2K261	Isoleucyl-tRNA synthetase 2, mitochondrial	2
462	2.9	2.9	63.2	D4ADD7	Glutaredoxin 5	2
463	2.89	2.89	32.7	P60892	Ribose-phosphate pyrophosphokinase 1	2
464	2.84	2.84	41.1	F1LRT9	Cytoplasmic dynein 1 heavy chain 1	2
465	2.84	2.84	77.8	P97851	Titin protein homolog (Fragment)	3
466	2.77	2.77	39.2	Q45QN0	Guanine nucleotide binding protein alpha inhibiting 2	2
467	2.76	2.77	56.2	Q6P3V8	Eukaryotic translation initiation factor 4A1	2
468	2.76	2.76	47.7	A0A140TAE0	Major vault protein	2
469	2.71	2.71	39	B0BNE5	S-formylglutathione hydrolase	2
470	2.68	2.68	36.9	Q6P9V6	Proteasome subunit alpha type	2
471	2.67	2.67	67.1	P11951	Cytochrome c oxidase subunit 6C-2	3
472	2.63	2.63	49.3	B5DEH2	Erlin-2	2
473	2.62	2.62	38.6	Q7TMA9	Aa1249	2
474	2.6	2.6	48.4	F1M6X5	Thioredoxin reductase 2, mitochondrial	4
475	2.57	2.57	50.8	D3ZP47	Phosphohistidine phosphatase 1	2
476	2.51	2.51	46.4	F1LN92	AFG3-like matrix AAA peptidase subunit 2	2
477	2.48	2.48	32.3	B2RZ37	Receptor expression-enhancing protein 5	2
478	2.47	2.47	86.3	P29418	ATP synthase subunit epsilon, mitochondrial	3
479	2.46	2.46	71.3	M0R7S5	Perilipin 4	4
480	2.44	2.44	29.6	D4A6X1	Dysferlin	2
481	2.42	2.42	42.1	P07340	Sodium/potassium-transporting ATPase subunit beta-1	4
482	2.41	2.41	55.6	O35077	Glycerol-3-phosphate dehydrogenase [NAD(+)], cytoplasmic	5
483	2.4	2.4	54.1	B5DEL9	40S ribosomal protein S7	3
484	2.37	3.93	45.9	P54311	Guanine nucleotide-binding protein G(I)/G(S)/G(T) subunit beta-1	3
485	2.33	2.33	61.3	Q01129	Decorin	1
486	2.33	2.33	65.6	P29411	GTP:AMP phosphotransferase AK3, mitochondrial	1
487	2.28	2.28	52.7	A0A0G2K4X8	S-phase kinase-associated protein 1	1
488	2.27	14.1	62	A0A0G2JY53	Myosin, heavy chain 15	19
489	2.25	2.25	31.8	Q68FT3	Pyridine nucleotide-disulfide oxidoreductase domain-containing protein 2	1
490	2.25	2.25	42.3	P63245	Receptor of activated protein C kinase 1	1
491	2.24	2.24	79.5	B5DEM5	60S ribosomal protein L14	1
492	2.24	2.24	44.6	Q6P9U0	Serine (Or cysteine) peptidase inhibitor, clade B, member 6a	2
493	2.24	2.24	81.3	B2RYX1	LOC685322 protein	2
494	2.21	2.22	54.3	Q4V8H8	EH domain-containing protein 2	3
495	2.2	167	85.9	F1LMU0	Myosin heavy chain 2	298
496	2.18	2.98	61.7	D3ZBN0	Histone H1.5	2
497	2.16	2.16	50.5	Q9EPX0	Heat shock protein beta-8	2
498	2.15	2.15	60.6	A0A0G2K930	Ras-related protein Rab-7a	1
499	2.14	2.14	53.3	Q6IE67	Proteasome subunit alpha type	2
500	2.13	2.13	43.9	Q68FP1	Gelsolin	3
501	2.12	5.19	59.2	Q4FZU2	Keratin, type II cytoskeletal 6A	5
502	2.11	2.11	48.6	A0A0H2UHI7	ATPase family AAA domain-containing protein 1	3
503	2.1	2.1	53.3	Q5PQZ9	NADH dehydrogenase [ubiquinone] 1 subunit C2	4
504	2.09	2.09	36.6	Q641Y8	ATP-dependent RNA helicase DDX1	1
505	2.08	2.08	47	D3ZGP9	Dehydrogenase/reductase 7C	3
506	2.07	2.07	44.9	F1LRK4	G-rich RNA sequence-binding factor 1	1
507	2.07	2.07	98.3	P0DN35	NADH dehydrogenase [ubiquinone] 1 beta subcomplex subunit 1	1
508	2.06	2.06	46.1	P51583	Multifunctional protein ADE2	1
509	2.05	2.05	74.6	Q5XI32	F-actin-capping protein subunit beta	4
510	2.04	2.04	53.6	P28480	T-complex protein 1 subunit alpha	2
511	2.04	2.04	46.5	B5DFL0	Snta1 protein	1
512	2.04	2.04	31.4	A0A0G2JTG7	Heterogeneous nuclear ribonucleoprotein H	1
513	2.04	2.04	32	A0A0G2JSK1	RCG20603	1
514	2.03	2.03	29.1	D4A7X7	Myopalladin	1
515	2.03	2.03	51.8	P51886	Lumican	1
516	2.03	2.03	35.5	Q63ZY8	Coiled-coil-helix-coiled-coil-helix domain-containing 10	1
517	2.02	2.02	75.3	A0A0G2K2D6	Tubulin polymerization-promoting protein	1
518	2.02	2.02	32.2	P52296	Importin subunit beta-1	1
519	2.02	2.02	36	Q66H98	Caveolae-associated protein 2	2
520	2.02	2.02	60.5	P62909	40S ribosomal protein S3	1
521	2.02	2.02	38.2	A0A0G2JSL0	Proteasome subunit beta type	1
522	2.02	2.02	78.6	A9UMV7	RCG29512	4
523	2.01	6.07	47.8	D4A8D5	Filamin B	3
524	2.01	2.01	33.8	D4A228	Myomesin 3	1
525	2.01	2.01	55.9	Q5FVM4	Non-POU domain-containing octamer-binding protein	1
526	2.01	2.01	35.4	E9PT87	Myosin light chain kinase 3	1
527	2.01	2.01	35.8	F1M4I1	Catenin alpha 3	1
528	2.01	2.01	54.8	E2RUH2	Ribonuclease inhibitor	1
529	2.01	2.01	65.6	Q63798	Proteasome activator complex subunit 2	1
530	2.01	2.01	29.9	B2GV75	D2hgdh protein	1
531	2.01	2.01	46.6	Q3V5X8	Endonuclease G	1
532	2.01	2.01	49.2	G3V879	5-demethoxyubiquinone hydroxylase, mitochondrial	1
533	2.01	2.01	48.3	D4A7L4	NADH dehydrogenase (Ubiquinone) 1 beta subcomplex, 11 (Predicted)	1
534	2.01	2.01	47.5	B5DF46	Phosphomannomutase	1
535	2.01	2.01	32.5	P00787	Cathepsin B	1
536	2.01	2.01	30.4	P09650	Mast cell protease 1	2
537	2	52.15	84.5	P02770	Serum albumin	44
538	2	30.63	84.6	P0C169	Histone H2A type 1-C	38
539	2	12.59	78.8	A0A0G2K654	Histone cluster 1 H1 family member c	13
540	2	12.17	76.5	Q6LED0	Histone H3.1	18
541	2	12.13	89.9	Q0QLJ3	Histone H3 (Fragment)	14
542	2	8.33	60.5	F1LU03	Uncharacterized protein	12
543	2	8	93.6	Q80UL1	Myomesin 1 (Fragment)	7
544	2	4.89	51.8	P68255	14-3-3 protein theta	4
545	2	4.2	68.3	P35213	14-3-3 protein beta/alpha	4
546	2	4	36.1	A0A0G2JW01	Actin-binding LIM protein 1	2
547	2	3.39	41.3	G3V6H0	RAB1B, member RAS oncogene family-like	2
548	2	2.03	25.6	P52287	Guanine nucleotide-binding protein G(I)/G(S)/G(T) subunit beta-3	1
549	2	2.02	41.4	Q63570	26S proteasome regulatory subunit 6B	1
550	2	2	54.4	D4ACS0	Protein phosphatase 1 regulatory subunit 12A	1
551	2	2	34.1	D4AD31	PHD finger protein 8	1
552	2	2	40.9	A0A0G2JWD2	Fragile X mental retardation syndrome-related protein 1	1
553	2	2	32.4	G3V918	Trifunctional purine biosynthetic protein adenosine-3	1
554	2	2	41.8	Q6TXF3	Acyl-CoA-binding protein	2
555	2	2	55.2	A0A0G2JXH2	Coiled-coil domain-containing protein 51	1
556	2	2	37	P40329	Arginine--tRNA ligase, cytoplasmic	1
557	2	2	33.7	Q6AYD5	G1 to S phase transition 1	1
558	2	2	60.4	F1M6I7	Proteasome subunit alpha type	1
559	2	2	32.4	O88637	Ethanolamine-phosphate cytidylyltransferase	1
560	2	2	49.8	Q5M9H7	DnaJ (Hsp40) homolog, subfamily A, member 2	1
561	2	2	49.2	D4AE56	Prostaglandin E synthase 2	1
562	2	2	51.2	Q6AXV4	Sorting and assembly machinery component 50 homolog	2
563	2	2	55.3	Q68FU7	Ubiquinone biosynthesis monooxygenase COQ6, mitochondrial	3
564	2	2	75.5	P24368	Peptidyl-prolyl cis-trans isomerase B	1
565	2	2	40.2	P16391	RT1 class I histocompatibility antigen, AA alpha chain	1
566	2	2	38	A0A0G2K1C0	Actin-related protein 3	1
567	2	2	33.5	Q920F5	Malonyl-CoA decarboxylase, mitochondrial	1
568	2	2	62.5	Q4V897	Coiled-coil domain-containing protein 90B, mitochondrial	1
569	2	2	36.2	D3ZLA3	Copine 3	2
570	2	2	34.1	P19356	Porphobilinogen deaminase	1
571	2	2	25.3	P0DL28	F-box/WD repeat-containing protein 8	1
572	2	2	26.4	A0A1U7AGB4	NADH-ubiquinone oxidoreductase chain 5	1
573	2	2	55.3	Q920P0	L-xylulose reductase	1
574	2	2	37.4	Q9JKB7	Guanine deaminase	2
575	2	2	34.4	D4AC36	Eukaryotic translation initiation factor 3 subunit F	1
576	2	2	23.5	Q68FY4	Group specific component	1
577	2	2	56.6	D4A647	Uncharacterized protein	1
578	2	2	42.2	A0A0G2K9W2	PDZ and LIM domain protein 3	1
579	2	2	71.2	A0A0G2JSM8	Cell division control protein 42 homolog	1
580	2	2	59.4	P47198	60S ribosomal protein L22	1
581	2	2	54.8	A0A0G2JZ02	Glycine cleavage system H protein	2
582	2	2	25.8	A0JPJ7	Obg-like ATPase 1	1
583	2	2	30.7	F1LMM8	[Pyruvate dehydrogenase (acetyl-transferring)] kinase isozyme 2, mitochondrial	1
584	2	2	34.4	G3V7Z3	Nucleolar protein 3	1
585	2	2	31.8	Q4G064	2-methoxy-6-polyprenyl-1,4-benzoquinol methylase, mitochondrial	1
586	2	2	63.2	P62076	Mitochondrial import inner membrane translocase subunit Tim13	2
587	2	2	31.7	P22062	Protein-L-isoaspartate(D-aspartate) O-methyltransferase	1
588	2	2	21.2	P17046	Lysosome-associated membrane glycoprotein 2	1
589	2	2	14.2	Q5UAJ8	NADH-ubiquinone oxidoreductase chain 2	3
590	2	2	32.3	M0R7V3	MICOS complex subunit	1
591	2	2	32.5	D4A8F2	Ras suppressor protein 1	1
592	2	2	17	A0A0G2K189	Secernin 3	1
593	2	2	33	Q6AYQ8	Acylpyruvase FAHD1, mitochondrial	1
594	2	2	42.9	Q5U1Z8	Protein preY, mitochondrial	1
595	2	2	26.5	P97615	Thioredoxin, mitochondrial	1
596	2	2	26.8	B2RYW9	Fumarylacetoacetate hydrolase domain-containing protein 2	1
597	2	2	38.9	D4A269	Uncharacterized protein	1
598	2	2	29.5	A0A1K0GY57	Cytoglobin, isoform CRA_b	1
599	2	2	36.6	Q62760	Mitochondrial import receptor subunit TOM20 homolog	1
600	2	2	23.8	Q32PX2	Aminoacyl tRNA synthase complex-interacting multifunctional protein 2	1
601	2	2	37.6	P63031	Mitochondrial pyruvate carrier 1	1
602	2	2	32.8	G3V6A9	Microfibril-associated glycoprotein 4-like	1
603	2	2	24.5	B3DM95	Parathymosin	1
604	2	2	17.9	B2GV54	Neutral cholesterol ester hydrolase 1	2
605	2	2	14.6	Q9QZA6	CD151 antigen	1
606	2	2	28.2	Q925F0	Small muscular protein	2
607	2	2	48.9	P35467	Protein S100-A1	1
608	2	2	16.1	Q6P9V1	Tetraspanin	2
609	2	2	63.2	O08591	Perlecan (Fragment)	1
610	2	2	8.1	B2GV92	Ptges3 protein	1
611	1.96	2	39.9	F1LPM3	Sorbin and SH3 domain-containing protein 2	1
612	1.93	1.93	46.2	B2RYR8	40S ribosomal protein S8	1
613	1.92	1.92	27.8	C6ZII9	NAD-dependent protein deacetylase	1
614	1.91	1.91	55.4	Z4YNF4	Low molecular weight phosphotyrosine protein phosphatase	1
615	1.89	27.21	71.2	Q6T487	Alpha-actinin-1	25
616	1.88	1.88	48.3	B1WBY5	DnaJ (Hsp40) homolog, subfamily C, member 11	1
617	1.87	1.87	57.2	Q2PQA9	Kinesin-1 heavy chain	1
618	1.86	1.86	52	F1MA59	Collagen type IV alpha 1 chain	1
619	1.85	1.85	32.2	P14562	Lysosome-associated membrane glycoprotein 1	1
620	1.82	1.82	56.2	Q9WV97	Mitochondrial import inner membrane translocase subunit Tim9	1
621	1.8	1.8	27.9	F1LM16	Plasminogen activator inhibitor 1	1
622	1.8	1.8	73.5	A0A140TAC5	60S ribosomal protein L12	1
623	1.8	1.8	30.9	Q5RKK3	Bifunctional epoxide hydrolase 2	1
624	1.77	1.77	31.9	F1LMM9	Elongation factor G, mitochondrial	2
625	1.74	1.74	47	Q68FS4	Cytosol aminopeptidase	1
626	1.74	1.74	57.6	G3V6W6	Proteasome 26S subunit, ATPase 6	2
627	1.71	1.71	44.3	Q63355	Unconventional myosin-Ic	1
628	1.68	1.68	28.5	Q6AXM6	Intercellular adhesion molecule 2	1
629	1.64	1.64	43.7	D4AAE9	CDGSH iron sulfur domain 2	2
630	1.63	1.63	34.5	Q68FT7	Phenylalanyl-tRNA synthetase, beta subunit	1
631	1.6	1.6	31	Q6P7A7	Dolichyl-diphosphooligosaccharide--protein glycosyltransferase subunit 1	1
632	1.6	1.6	80	D3Z9R8	6.8 kDa mitochondrial proteolipid	1
633	1.57	1.57	47.2	D3ZF77	Aldo-keto reductase family 1, member C-like	1
634	1.55	1.55	78.2	D4A1G1	Acylphosphatase	2
635	1.53	1.53	22.1	Q6P6T6	Cathepsin D	1
636	1.52	1.52	26.5	Q68FR6	Elongation factor 1-gamma	2
637	1.52	1.52	15.1	P07151	Beta-2-microglobulin	1
638	1.5	1.5	44.1	Q505J6	Mitochondrial glutamate carrier 2	2
639	1.49	5.85	61.5	A0A0G2K4U2	Glutathione S-transferase Mu 2	8
640	1.49	1.49	23.7	D3ZLP2	Ring finger protein 17	1
641	1.49	1.49	43.7	Q6PDV6	40S ribosomal protein S14-like	1
642	1.46	1.46	54.6	P62494	Ras-related protein Rab-11A	2
643	1.45	1.45	65.9	D3ZYW7	Frataxin, mitochondrial	1
644	1.44	1.44	22.9	D3ZTR5	RCG21454	1
645	1.44	1.44	44.9	G3V827	Cysteine conjugate-beta lyase 1, isoform CRA_a	1
646	1.41	1.41	59.2	M0R776	Mitochondrial ribosomal protein S36	1
647	1.39	1.39	77.1	Q6P9U5	Ribosomal protein L9	1
648	1.38	1.38	42.2	D3Z9L0	Acylglycerol kinase	2
649	1.34	1.34	35.9	D3ZVS2	L-2-hydroxyglutarate dehydrogenase	1
650	1.3	1.3	43.8	A0A0G2K8K0	Splicing factor proline and glutamine rich	1
651	1.3	1.3	84.6	D3ZTH8	Similar to 60S ribosomal protein L23a	1
652	1.29	1.29	43.3	Q6URK4	Heterogeneous nuclear ribonucleoprotein A3	1
653	1.26	3.38	50	F1MA36	Spectrin beta chain	2
654	1.26	1.26	22.2	D3ZXK4	Abhydrolase domain-containing 11	1
655	1.25	2.38	43.6	P27881	Hexokinase-2	4
656	1.25	1.25	21.8	D3ZTN5	Ring finger protein, transmembrane 2	1
657	1.24	1.24	22.5	D3ZUV0	Zinc finger, BED-type-containing 4	1
658	1.24	1.24	98.5	Q9WUC4	Copper transport protein ATOX1	1
659	1.22	1.22	23.8	G3V8T4	DNA damage-binding protein 1	1
660	1.21	1.21	53.4	A0A0G2JZI2	Glutamyl-prolyl-tRNA synthetase	1
661	1.21	1.21	41.6	Q63555	SP120	1
662	1.2	11.62	87.4	P0DMW1	Heat shock 70 kDa protein 1B	7
663	1.18	1.18	43.2	Q03346	Mitochondrial-processing peptidase subunit beta	1
664	1.17	1.17	33.7	A0A096MJS3	Muscular LMNA-interacting protein (Fragment)	2
665	1.14	1.14	41.5	D4A772	Dystrobrevin	1
666	1.14	1.14	42.4	D3ZNY3	Methylmalonic aciduria (Cobalamin deficiency) cblA type (Predicted), isoform CRA_a	1
667	1.13	1.13	47.6	H8Y6S5	GRINL1A combined protein 15	1
668	1.11	1.11	34.2	Q9Z269	Vesicle-associated membrane protein-associated protein B	2
669	1.1	1.1	38.5	D3ZTG5	Protein tyrosine phosphatase, receptor type, B	1
670	1.1	1.1	44.6	O08557	N(G),N(G)-dimethylarginine dimethylaminohydrolase 1	2
671	1.09	1.09	32.5	P27274	CD59 glycoprotein	1
672	1.07	1.07	33.5	F1M9V7	Aminopeptidase	1
673	1.07	1.07	54.2	G3V616	Divalent cation tolerant protein CUTA, isoform CRA_b	2
674	1.05	1.05	52.9	Q5U2Q7	Eukaryotic peptide chain release factor subunit 1	1
675	1.05	1.05	59.1	P47875	Cysteine and glycine-rich protein 1	1
676	1.03	1.1	36.8	Q9WUS0	Adenylate kinase 4, mitochondrial	1
677	1.03	1.03	36	F2Z3R2	Heterogeneous nuclear ribonucleoprotein L	1

## Sheet: Table S2
Table S2. List of proteins analyzed in SWATH-MS quantification. SWATH-MS intensities were normalized by Total Protein Approach and absolute concentration values in pmol/mg were calculated.
Uniprot ID	Protein name	TW_3_1_S_1	TW_3_1_S_2	TW_3_1_S_3	TW_3_2_S_1	TW_3_2_S_2	TW_3_2_S_3	TW_4_1_S_1	TW_4_1_S_2	TW_4_1_S_3	TW_4_2_S_1	TW_4_2_S_2	TW_4_2_S_3	TW_5_1_S_1	TW_5_1_S_2	TW_5_1_S_3	TW_5_2_S_1	TW_5_2_S_2	TW_5_2_S_3	TW_6_1_S_1	TW_6_1_S_2	TW_6_1_S_3	TW_6_2_S_1	TW_6_2_S_2	TW_6_2_S_3	TW_7_1_S_1	TW_7_1_S_2	TW_7_1_S_3	TW_7_2_S_1	TW_7_2_S_2	TW_7_2_S_3	C_1_1_S_1	C_1_1_S_2	C_1_1_S_3	C_1_2_S_1	C_1_2_S_2	C_1_2_S_3	C_2_1_S_1	C_2_1_S_2	C_2_1_S_3	C_2_2_S_1	C_2_2_S_2	C_2_2_S_3	C_3_1_S_1	C_3_1_S_2	C_3_1_S_3	C_3_2_S_1	C_3_2_S_2	C_3_2_S_3
G3V885	Myosin-6	210.949	222.686	221.925	219.532	273.209	225.303	263.875	266.66	287.047	213.83	218.539	233.183	181.454	189.112	220.266	211.574	207.025	218.818	193.999	193.033	204.029	241.238	242.844	255.234	234.807	245.356	259.898	246.96	257.751	256.369	264.465	304.451	174.603	236.862	284.88	377.768	213.404	279.133	163.453	258.013	282.617	186.861	199.746	234.829	155.769	218.153	232.499	255.255
P15999	ATP synthase subunit alpha, mitochondrial	1473.75	1308.63	1178.4	1189.28	1128.06	1023.38	1416.44	1349.15	1293.76	1213.9	1155.8	1102.51	1248.69	1150.37	1149.37	1138.42	1121.43	1097.58	968.069	974.685	924.965	933.098	930.61	927.504	1020.57	1029.34	1003.5	892.879	887.997	902.205	966.387	157.978	980.845	1131.78	1098.1	596.958	1351.62	1219.84	1240.3	1308.72	1105.3	1245.54	1153.09	1073.87	1187.62	1136.22	956.136	1185.93
P56741	Myosin-binding protein C, cardiac-type	64.6001	79.7553	81.0158	85.7004	83.7082	82.1446	117.245	109.58	109.962	93.1654	89.1166	87.4807	98.5423	92.2438	92.5825	82.7828	79.7639	80.0068	76.0762	78.4021	74.1364	78.5717	74.9301	75.0037	83.1239	83.4408	82.9085	88.8411	84.4176	82.5466	87.7857	0.982594	107.324	91.9239	81.9088	71.2086	84.0992	77.8106	87.3475	60.2249	68.7602	86.7112	63.8691	60.4527	66.2015	74.557	71.403	59.6354
P10719	ATP synthase subunit beta, mitochondrial	983.368	889.42	791.094	935.139	876.672	890.632	624.344	631.396	600.914	766.984	734.022	717.962	631.793	601.138	609.794	794.836	795.056	768.594	952.105	949.447	913.247	988.304	1008.65	954.716	747.984	750.079	739.755	786.198	781.432	769.801	570.267	227.623	601.396	782.789	739.603	246.415	601.158	569.383	578.285	657.033	640.857	668.325	772.718	765.307	867.074	793.574	689.599	983.383
Q9ER34	Aconitate hydratase, mitochondrial	91.2839	81.2439	78.3143	76.371	77.6447	61.3698	87.5286	88.9051	89.8377	80.1395	78.6155	75.7646	97.303	92.5214	93.3897	82.2383	81.2924	80.0008	74.7673	73.456	71.2406	71.4736	71.3561	69.7337	71.252	71.4776	70.8806	63.9781	62.6009	63.1197	71.3901	33.1605	98.3227	77.5492	70.8512	41.5318	76.0509	66.0908	78.8619	69.8773	57.9937	78.9335	71.098	66.9474	70.4318	72.6949	50.23	68.4731
D3ZCV0	Actinin alpha 2	70.4497	69.9875	69.9194	62.2739	61.208	65.0011	62.0149	58.0034	58.2873	56.4876	56.3412	54.5472	69.2229	73.4712	75.1859	69.8438	71.2197	70.2705	76.7408	73.6023	78.4564	51.456	49.8704	50.8899	61.3999	65.2362	67.2375	47.113	43.6548	43.7904	95.4513	94.6194	70.3793	75.4167	80.4775	102.137	80.6872	88.6933	80.4217	80.4903	121.532	87.9704	103.791	130.864	81.2003	78.6568	119.908	99.8671
P68035	Actin, alpha cardiac muscle 1	245.036	237.126	223.952	172.281	160.272	177.937	234.331	244.591	236.232	259.706	249.518	241.726	214.428	204.735	213.294	192.744	48.4583	181.031	178.398	180.708	171.648	189.903	200.503	179.928	209.991	197.898	67.7207	183.129	187.949	167.918	157.848	44.99	164.396	209.413	179.317	37.383	281.944	261.196	216.413	230.777	193.777	189.787	165.362	44.5122	169.002	172.765	147.807	132.596
Q6P725	Desmin	121.518	120.245	122.144	124.176	127.83	119.792	122.318	123.908	125.844	97.9437	96.4663	95.1153	89.7498	91.4302	91.4425	100.745	99.3337	103.607	142.518	143.281	132.008	135.988	138.184	135.646	96.7236	91.7297	99.1754	101.809	106.068	106.001	88.3483	106.285	110.907	107.161	107.448	147.252	94.5268	81.3098	107.942	89.8922	77.6151	109.135	102.873	104.807	102.032	111.98	72.7363	107.655
G3V7K1	Myomesin 2	18.4003	18.6603	22.8549	18.4668	18.5104	18.9409	19.8967	20.2937	19.652	18.1656	18.7927	18.2735	26.3778	26.4615	25.6469	22.8067	22.4715	21.6439	22.099	21.6712	21.8187	18.4814	18.4448	17.7071	21.7764	21.0422	17.6741	16.153	15.6759	15.2712	19.3365	21.3399	21.2904	20.6457	20.5955	21.9738	26.0379	21.0072	25.4473	19.9584	24.942	27.625	21.9332	23.7057	24.5108	21.6929	20.082	19.9371
B0BNC0	Ckmt2 protein	188.618	192.065	267.398	250.584	247.767	239.999	261.075	260.787	276.321	281.934	255.402	268.891	298.727	290.884	298.84	290.242	285.128	275.818	224.495	227.213	219.203	159.585	164.345	162.371	211.494	205.152	203.172	179.928	172.273	195.94	285.695	128.964	318.833	300.208	268.105	130.873	383.012	352.956	356.117	220.302	357.359	425.514	254.455	249.084	379.661	276.807	195.17	244.716
Q64428	Trifunctional enzyme subunit alpha, mitochondrial	91.1783	114.384	108.123	106.59	115.038	180.729	96.0762	101.7	104.853	74.7474	92.7518	94.0677	95.3689	112.357	122.326	75.5093	83.4262	87.8416	66.0059	71.0507	75.9351	63.0375	64.3273	63.9034	81.6029	85.9997	80.6463	69.2755	68.4673	71.803	168.896	235.036	114.007	88.7649	111.442	224.834	66.7965	91.5059	64.8952	88.2306	119.988	72.5056	114.252	168.251	92.0771	98.5243	137.922	115.862
A0A0G2K5P5	Myomesin 1	10.5462	10.6527	9.59103	7.67352	8.77696	7.67561	11.6322	7.69478	9.77912	7.03209	7.69661	7.78799	8.49845	8.31741	11.2566	9.00856	9.49723	8.51633	8.47228	8.5777	8.84891	8.70541	11.3391	6.91712	8.93547	12.6592	9.32188	6.92102	6.09559	6.94951	9.98966	22.2633	9.94947	11.7489	12.3993	22.9565	12.8031	8.45552	8.43745	9.59715	8.19148	7.91181	8.66486	8.71039	8.79873	9.85316	11.0971	11.2087
Q7TMZ9	Cardiac titin N2B isoform (Fragment)	15.6266	19.5262	17.0678	16.4385	17.4758	16.3475	16.9399	21.059	20.1402	12.2707	13.8536	14.2173	21.3155	20.788	22.2741	18.4212	16.4082	17.8225	14.5726	14.7232	14.515	16.042	14.7747	16.2232	17.2024	16.74	17.5678	15.1468	13.3938	14.3158	16.6482	9.80186	19.5143	19.7541	15.3945	18.3566	13.3651	14.8116	15.0804	15.2503	15.3432	15.9467	13.1208	13.5799	16.1237	14.8201	13.5976	17.3355
A0A1K0FUB2	Myoglobin	419.689	323.299	695.36	641.364	613.249	652.956	570.759	550.984	576.332	1174.56	1193.94	1235.34	853.616	871.857	845.179	1363.84	1450.55	1481.1	1202.61	1192.08	1214.61	1133.02	1138.79	1119.05	1521.13	1412.5	1533.84	1633.96	1628.3	1650.42	1258.47	1977.88	960.982	1403.4	1351.15	229.817	1049.83	1141.27	784.584	676.086	1232.9	862.491	1308.51	1485.51	1166.1	1239.87	1926.02	709.373
P04797	Glyceraldehyde-3-phosphate dehydrogenase	196.487	203.999	177.393	183.12	198.787	204.302	225.817	230.708	238.599	227.469	220.095	217.747	189.643	184.766	187.826	173.614	176.793	172.892	179.095	191.096	187.267	126.428	137.052	130.195	176.081	176.315	180.451	151.983	161.825	152.84	187.365	6.41863	278.513	171.001	168.962	111.492	200.567	185.567	260.857	168.28	134.47	219.29	179.353	171.765	257.978	171.481	138.868	169.908
P04636	Malate dehydrogenase, mitochondrial	1150.02	1124.78	1212.66	1363.01	1385.92	1484.28	802.031	822.095	824.522	1220.53	1309.86	1267.23	972.575	1029.73	1049.27	1207.86	1236.96	1238.37	1592.16	1559.27	1620.11	1574.8	1592.46	1596.59	1195.71	1183.06	1228.28	1387.3	1388.41	1363.94	1074.02	1497.49	925.979	1060.15	1123.86	595.242	819.78	852.689	801.896	859.711	986.664	834.641	1263.18	1360.24	1253.41	1205.42	1167.51	1132.07
P11507-2	Isoform 2 of Sarcoplasmic/endoplasmic reticulum calcium ATPase 2	57.6218	55.1644	59.2361	38.4558	40.2641	37.2206	80.5915	75.9361	78.5395	57.4962	56.1706	54.6026	66.7044	67.0672	66.3266	57.9683	58.4417	58.9316	38.0881	34.3811	36.1839	33.7317	33.0183	34.9015	50.856	49.9946	51.0135	39.7601	39.0848	38.5752	61.9917	61.8421	71.1309	84.2351	78.5425	116.725	85.4645	76.8393	86.0863	81.6318	80.4565	98.1464	32.9075	34.0957	36.2466	42.9585	34.9014	45.3147
P16409	Myosin light chain 3	2089.82	2201.63	1846.41	2357.34	2203.93	2153.33	2302.97	2255	2291.21	2052.14	1930.93	1878.28	1938.3	1862.39	1736.23	1860.55	1863.3	1797.12	1967.24	2073.83	1975.56	2411.83	2369.68	2326.79	1910.6	1936.87	1856.34	2349.51	2341.45	2291.89	1744.41	487.953	2075.06	1665.34	1415.11	1680.17	2117.52	1814.57	2203.59	2021.5	1692.75	1880.55	1706.03	1513.37	1537.36	1928.69	1645.38	1746.03
P56574	Isocitrate dehydrogenase [NADP], mitochondrial	604.614	590.43	663.119	510.033	534.338	552.113	491.528	498.725	495.925	534.179	544.368	567.57	669.673	673.505	716.067	635.477	630.266	630.281	648.922	640.151	659.968	638.275	655.375	668.057	659.549	682.999	699.803	552.8	558.508	571.954	738.806	600.892	499.336	563.209	630.725	786.429	520.779	606.104	471.857	497.604	557.678	463.572	579.3	666.953	554.082	591.036	691.241	623.421
P63039	60 kDa heat shock protein, mitochondrial	61.3056	65.1627	59.4478	76.9568	75.6365	73.606	57.6225	63.7771	59.7002	59.6145	55.4437	53.8804	58.2617	56.5784	53.6864	52.9892	56.2675	54.3249	69.6894	72.2879	67.7482	75.0155	77.7855	74.8698	55.1773	53.4557	53.2397	74.2063	70.5071	70.348	48.6531	18.0223	65.8143	54.1494	50.126	45.9725	46.5744	42.2157	50.3761	51.2631	41.9639	47.5981	54.4021	49.8738	49.2968	58.6915	54.916	52.2807
P08733	Myosin regulatory light chain 2, ventricular/cardiac muscle isoform	1843.48	1754.78	1628.46	1945.25	1880.85	1869.28	1069.32	1072.11	1072.71	1783.34	1802.32	1776.57	910.476	951.683	941.332	1221.67	1239.75	1259.41	1752.99	1711.46	1650.06	1806.21	1798.61	1755.37	1473.54	1436.53	1471.88	1812.39	1800.28	1758.01	925.778	1345.95	1071.26	1121.75	1051.06	1517.77	938.741	871.066	913.941	913.241	816.747	936.071	1412.76	1441.73	1430.92	1361.02	1556.95	1430.66
A0A0G2K7F7	Tropomyosin alpha-1 chain	418.719	385.28	359.75	490.474	480.393	461.658	369.198	400.235	387.865	473.305	450.668	452.2	361.328	347.546	338.146	437.761	426.952	415.383	451.164	443.822	426.559	574.215	582.576	582.71	411.717	418.507	401.027	525.304	522.375	532.499	334.035	62.84	425.245	330.207	304.917	68.0649	447.874	390.407	443.712	465.523	372.218	429.096	391.743	364.058	403.629	466.387	359.645	448.019
Q66HF1	NADH-ubiquinone oxidoreductase 75 kDa subunit, mitochondrial	59.1751	61.3924	59.2745	57.7454	68.9397	65.7671	76.4613	80.5193	85.9275	59.3916	63.0152	61.8355	74.9848	78.5004	76.4603	58.5314	59.3237	62.2521	62.7132	60.6602	62.5345	64.0169	60.2738	62.8791	63.6703	66.9244	68.5415	58.5359	61.7649	63.2383	62.3698	176.138	61.553	56.9379	63.3083	162.404	78.6724	78.0349	60.9178	74.9386	63.8172	69.3762	58.3842	53.846	57.4519	63.0111	88.7237	66.8055
P15650	Long-chain specific acyl-CoA dehydrogenase, mitochondrial	142.507	146.742	135.503	143.61	145.546	138.321	138.308	140.247	137.436	132.228	133.831	129.967	183.298	172.006	177.933	164.357	167.303	169.144	154.188	153.559	148.822	153.15	149.01	154.568	149.559	145.302	153.367	160.658	155.893	155.592	124.357	84.6781	122.947	128.122	117.919	129.599	144.677	130.333	134.304	139.331	118.534	133.088	154.041	144.768	125.449	158.251	112.261	138.447
G3V8B0	Myosin-7	26.3343	24.0774	24.1998	31.0084	30.6504	29.6842	50.3638	53.4205	51.4902	31.1425	32.4415	31.148	33.3936	36.1501	34.7615	37.796	40.1325	37.6253	24.1043	25.238	22.2125	28.7875	28.5633	27.4855	39.496	47.9703	41.5483	38.046	37.7285	48.514	32.3006	66.6974	26.0941	27.9925	28.0852	60.2112	31.0524	33.5039	23.319	28.4142	30.1013	22.8563	23.9811	24.6997	18.4099	31.7699	35.2937	29.1869
Q5XI78	2-oxoglutarate dehydrogenase, mitochondrial	28.5277	27.1709	31.4881	21.1248	21.5639	22.0525	22.5751	22.228	21.0619	22.8957	22.1028	22.1176	35.1342	35.197	32.6826	24.8693	24.1271	22.7666	24.727	24.165	24.6915	21.6	17.7273	21.1154	22.745	23.8499	22.6331	19.0057	17.4985	17.7093	25.7905	34.2864	24.8446	24.4358	24.1301	42.1058	30.3127	32.0058	29.3763	28.9971	32.9974	33.1658	30.8097	33.8385	33.415	28.5453	30.8798	28.7407
A0A0G2JSP8	Creatine kinase M-type	99.9541	106.611	171.573	190.248	189.21	186.961	244.383	234.085	229.382	231.868	225.672	215.935	239.457	237.353	225.351	247.183	258.723	267.093	186.443	179.107	182.382	165.115	171.074	164.83	213.152	198.852	207.924	214.37	218.109	201.893	231.469	14.6494	219.079	224.355	218.314	21.0844	289.036	286.21	262.243	134.171	220.187	219.387	249.629	258.952	285.911	244.357	228.593	250.638
P32551	Cytochrome b-c1 complex subunit 2, mitochondrial	106.316	105.613	98.2106	90.1404	92.1908	90.1557	84.5138	90.5144	92.4836	91.0332	89.3074	87.9687	97.0265	101.513	93.249	98.1426	96.8309	92.946	98.6298	98.9742	96.9328	100.896	104.171	104.411	93.0711	77.1123	94.0974	89.3655	84.3392	84.9966	78.2404	131.831	118.6	102.874	90.7328	166.196	134.898	119.513	189.656	144.012	134.665	155.12	115.28	116.959	114.859	114.9	108.084	99.8957
G3V8V3	Alpha-1,4 glucan phosphorylase	10.3745	6.12462	10.5327	6.45202	6.05792	8.95132	5.54581	7.03266	8.59148	11.6185	9.77474	11.4058	10.3304	11.0057	8.31336	11.3112	11.4686	12.7822	10.5208	10.3525	11.3524	5.92355	7.11813	7.38025	11.4244	7.83776	9.68849	5.94339	8.96762	7.5532	8.65177	4.20331	9.65699	16.4939	11.5431	14.0751	17.5627	20.1759	23.435	19.7756	24.9086	24.3723	17.829	19.0582	20.228	17.8001	25.6286	15.8817
Q5BJZ3	Nicotinamide nucleotide transhydrogenase	49.176	34.1187	33.8875	44.7832	42.9232	42.2763	79.8292	67.1007	77.2748	47.705	42.6426	39.3903	61.5477	70.3582	55.4299	57.3808	53.7908	52.6177	32.6199	31.9577	32.0606	32.3925	28.6291	26.3812	56.2962	64.1972	52.4473	47.3202	49.0029	47.1462	40.011	4.24491	46.5779	49.251	46.0492	5.72302	27.0202	33.5357	28.8056	30.8559	25.7636	29.3294	50.3793	47.7201	51.4037	60.7485	51.6665	51.8466
B2GV06	Succinyl-CoA:3-ketoacid coenzyme A transferase 1, mitochondrial	83.4607	98.0282	90.7328	95.3718	110.59	117.223	85.5292	87.3776	84.3799	81.0011	62.5055	99.4976	88.9459	95.3941	103.923	71.1595	71.3043	75.9608	118.482	119.012	126.679	112.093	111.174	111.971	88.0785	85.4574	95.5955	91.4387	87.3174	95.0002	128.447	235.954	88.5121	66.7312	83.3821	195.232	85.3264	70.6176	72.8369	115.699	112.735	81.8291	91.199	97.9188	86.3451	79.9336	103.382	88.4762
P05065	Fructose-bisphosphate aldolase A	60.4613	53.8383	56.1627	54.0842	56.1474	53.4511	96.9362	105.559	107.76	110.45	106.309	101.054	63.8651	66.7851	59.2134	79.0417	77.6815	70.7939	71.2827	70.5256	69.236	77.7429	75.7055	78.0945	94.1856	81.3965	86.2948	88.1037	87.6548	88.8526	93.6638	32.5991	110.572	88.752	77.6391	69.358	105.345	90.0418	119.082	82.6479	76.0509	85.0671	93.8253	82.7514	77.0749	90.8862	99.4308	96.0043
Q5M9H2	Acyl-Coenzyme A dehydrogenase, very long chain	38.0315	45.4962	41.3148	37.4312	36.779	35.8524	30.93	31.4036	36.0903	28.4618	27.4058	26.7038	41.8037	37.8629	27.4195	35.3986	37.0639	36.307	29.6724	29.6889	28.0993	30.4656	28.4089	25.3418	31.7224	30.2888	30.8346	23.9393	22.9546	23.1424	29.0453	44.0227	35.7527	37.6212	36.6607	42.2046	39.8203	38.6199	37.5885	32.8655	35.6067	37.8294	44.086	40.3474	43.7705	39.4723	33.3204	38.0897
Q920L2	Succinate dehydrogenase [ubiquinone] flavoprotein subunit, mitochondrial	72.6394	74.1804	85.8022	62.8375	74.6154	67.5801	57.2069	62.4969	56.6766	56.1244	61.8221	61.8611	63.9988	80.2338	73.1042	62.1495	63.4433	64.7977	64.0169	64.0883	70.8839	47.1486	43.391	47.3766	58.2938	63.6604	71.8009	43.274	43.218	41.0522	95.52	151.775	66.8419	65.0097	75.8107	169.669	67.6832	110.323	55.108	76.924	106.694	59.5595	68.7439	106.167	62.3952	69.6694	97.6956	86.1227
P42123	L-lactate dehydrogenase B chain	198.683	201.559	171.928	162.615	159.467	164.996	192.122	200.451	201.806	266.153	289.931	285.488	229.897	236.405	233.602	322.199	335.826	318.357	278.476	284.998	275.797	250.324	237.258	236.995	270.683	279.662	272.056	288.032	288.472	279.174	289.682	510.761	356.442	310.209	291.589	707.242	467.706	466.672	486.875	469.34	488.478	447.872	356.669	326.536	359.015	366.36	401.563	410.313
Q5BJ93	Enolase 1, (Alpha)	33.53	35.3449	35.0605	38.1727	28.4275	34.9998	47.1086	40.4494	41.6946	47.3798	53.0418	48.5989	41.949	34.9037	39.5086	44.6512	45.6354	50.9535	56.2555	58.3089	54.7023	54.1645	52.655	59.5679	52.6971	49.6195	57.5586	56.2055	66.7662	62.247	54.8922	25.9396	48.7805	36.005	28.8219	4.89484	59.9359	56.9475	49.3822	58.4547	39.46	44.2703	34.131	22.438	33.4072	40.9852	32.7452	45.3553
P00507	Aspartate aminotransferase, mitochondrial	246.112	207.444	202.395	186.85	174.479	172.75	108.53	107.117	102.03	173.554	152.381	154.801	156.46	150.378	148.227	260.105	254.498	242.117	255.172	255.947	239.298	266.901	242.417	253.404	177.513	182.727	173.033	222.179	227.009	219.124	134.664	19.3806	171.891	191.662	172.886	169.921	151.937	131.378	160.94	180.31	147.524	184.032	229.23	210.089	268.367	202.529	206.572	214.589
Q6IRK8	Spectrin alpha chain, non-erythrocytic 1	0.668868	1.18628	0.671785	0.993058	0.905904	0.940941	0.764975	1.13275	0.92165	0.814735	4.25304	0.76411	0.758696	0.557815	0.772194	0.807438	0.859767	0.539235	0.494535	0.686353	0.54009	0.713671	0.648972	1.16348	0.71665	0.875123	0.693735	1.94812	1.02015	0.890908	1.69243	3.72024	1.7505	0.933192	2.46025	1.66143	0.782196	0.214399	0.892096	4.08272	0.887336	0.84323	0.502	0.233729	0.735456	0.573191	0.961659	0.85495
G3V9U2	3-ketoacyl-CoA thiolase, mitochondrial	214.779	233.668	203.93	202.593	202.599	197.595	156.62	161.516	157.156	126.585	123.692	124.934	286.633	286.651	277.197	219.861	214.622	215.307	186.503	191.143	184.763	191.187	185.856	186.137	213.832	206.729	208.28	171.054	175.964	170.402	164.297	25.6359	239.914	166.89	153.317	94.0765	163.409	142.727	180.638	134.48	138.988	191.618	172.698	152.906	176.747	166.297	160.299	163.626
Q68FY0	Cytochrome b-c1 complex subunit 1, mitochondrial	224.025	216.882	247.524	182.972	181.061	205.238	224.463	247.637	241.191	187.563	199.738	223.499	224.29	241.284	248.646	178.12	175.45	175.569	182.074	188.421	180.87	161.69	170.93	162.955	201.706	200.02	194.689	156.621	157.325	157.13	257.884	323.289	187.359	182.976	254.027	360.582	223.895	339.411	223.807	257.018	312.304	221.078	208.205	237.142	165.624	197.371	238.98	216.149
Q6P9Y4	ADP/ATP translocase 1	472.112	855.153	864.551	567.102	553.39	553.992	963.145	927.068	898.77	732.54	669.525	678.188	993.609	965.238	956.947	969.67	946.69	942.356	524.332	517.403	499.421	560.443	553.853	548.376	890.669	874.705	882.307	660.637	658.676	627.464	732.439	722.802	713.606	1286.37	1278.88	186.962	1054.82	1037.44	885.007	1063.25	941.233	971.193	974.562	935.123	1053.27	840.964	817.535	763.437
Q9Z2L0	Voltage-dependent anion-selective channel protein 1	166.362	164.251	151.714	163.237	152.605	145.892	177.701	180.903	171.914	165.162	156.132	147.943	160.926	154.079	153.628	125.252	142.683	140.216	155.164	152.436	147.62	168.989	164.834	136.291	138.815	141.4	136.566	149.342	150.658	147.232	135.888	24.4045	168.119	176.837	161.717	148.19	132.559	109.864	136.257	159.809	127.191	171.06	111.032	103.361	80.7356	135.576	95.9681	92.124
A0A0G2JVH4	MICOS complex subunit MIC60	12.9878	15.7792	13.8346	17.5412	18.9051	18.2342	21.2135	20.3571	19.0598	14.5742	14.7162	13.4602	16.1362	16.1377	16.342	14.886	15.2428	14.889	14.6008	14.9028	13.7238	15.6	16.186	15.2266	15.4858	12.655	14.5564	17.7735	16.7628	14.1523	16.1985	18.8782	24.6003	19.3384	17.9439	27.7893	14.2927	11.4983	18.0166	14.8687	12.1338	18.3086	11.3709	9.06252	8.71166	14.0586	11.7121	12.0011
Q60587	Trifunctional enzyme subunit beta, mitochondrial	90.1667	94.44	112.906	88.6418	84.2233	85.6123	78.558	76.7785	79.32	80.1488	70.9456	74.6928	89.3826	89.2968	86.2444	79.5269	78.632	76.7574	78.3641	80.3403	79.0176	71.2157	73.1076	68.4907	76.5387	71.1257	67.2698	64.0166	64.0833	61.3426	95.5557	28.9575	113.432	105.748	93.0861	19.9987	88.33	80.6808	93.5327	91.5638	74.8388	94.3858	113.597	112.791	142.62	105.234	124.002	104.214
P23928	Alpha-crystallin B chain	93.3033	90.8693	139.408	171.981	147.947	152.821	182.404	130.861	105.004	195.197	166.692	166.179	119.534	129.593	107.034	148.973	152.597	163.235	170.335	138.35	147.67	217.014	247.348	207.308	224.336	223.741	215.576	272.216	276.369	241.84	165.451	370.564	140.932	163.762	159.129	43.8713	93.9114	109.12	84.2136	89.9397	113.74	119.289	160.889	141.79	130.428	168.054	157.475	190.904
F1LMV6	Desmoplakin	2.01768	2.07163	1.52463	2.12147	2.76453	2.52798	7.25297	3.59134	3.70907	3.67902	2.04934	2.14921	3.23254	3.17204	2.5369	1.85062	1.0836	1.06918	1.87378	1.68099	2.74107	1.8088	0.661083	2.52625	2.58869	2.65901	0.900036	1.20251	2.62334	1.10188	2.23082	1.54847	2.2908	2.41069	2.81078	1.64747	1.74092	2.91736	2.69646	3.93283	3.07469	3.01497	2.64146	1.82809	2.52306	2.18028	2.01025	2.06902
P48721	Stress-70 protein, mitochondrial	26.6582	40.5991	37.5495	49.5729	49.039	51.4678	48.2783	48.0787	41.2255	29.8614	27.132	28.3398	39.8246	39.2456	40.0332	28.3602	29.1071	28.4483	32.1687	32.198	31.0454	38.448	40.551	38.7579	31.7056	28.9443	26.3249	33.2884	34.6337	32.5514	33.0448	70.3423	50.2824	29.0819	27.9018	18.8233	27.0049	27.8596	31.725	28.5499	22.9133	27.4058	27.4219	27.9138	28.4003	29.5062	29.3736	10.9299
P63018	Heat shock cognate 71 kDa protein	56.2401	56.4862	50.0218	56.819	66.4681	57.3409	60.9093	65.4912	62.6035	53.4034	52.6047	50.8098	51.6645	53.0251	52.6097	59.075	52.673	51.8445	60.7223	62.8272	59.7508	52.3818	52.6938	52.5376	49.9492	52.0736	50.212	48.2257	49.7127	50.8747	54.4276	6.46896	84.2113	59.3978	50.4314	24.7505	55.8317	55.6687	62.7935	51.6701	45.8137	60.3974	49.4487	42.4436	62.8323	57.7694	43.3868	54.298
P13221	Aspartate aminotransferase, cytoplasmic	44.0185	45.4308	59.9886	42.3211	45.446	36.4639	32.7576	30.9937	40.9822	58.9879	65.9908	61.5537	54.9426	56.653	43.2186	69.9234	57.8483	70.1829	72.0724	61.0661	71.2655	43.6815	40.7538	42.2441	53.4564	60.8616	62.2905	51.0411	55.3808	55.584	77.9338	124.74	84.9592	82.0457	77.1237	180.93	86.0555	75.0911	99.6305	62.1102	72.8562	83.1819	87.8893	80.4888	97.5314	81.1164	80.8993	65.4537
A0A0H2UHR7	Filamin-C	2.2724	1.10146	1.06718	1.94162	0.828566	1.85479	2.95791	2.79782	2.56462	1.65955	1.26866	0.91497	1.50954	1.5131	1.30285	1.79752	1.55345	1.43035	0.951988	1.30048	0.742176	1.48559	2.22781	1.96617	2.03889	0.949671	1.94128	1.36283	2.04161	1.89909	1.21361	0.242507	1.25443	1.7914	1.00383	0.590581	1.77298	1.76843	1.59023	0.90736	0.71299	1.37072	0.408741	1.75042	1.9439	1.12864	0.857507	0.833635
Q6P6R2	Dihydrolipoyl dehydrogenase, mitochondrial	47.0203	23.4502	50.4302	68.2518	66.155	61.4614	45.7058	46.1445	40.0419	55.9966	52.3316	51.6076	47.1271	50.5163	38.5694	52.8058	57.6244	54.6127	62.5886	62.9822	61.3931	60.4569	57.769	54.9464	45.1852	44.1184	44.9983	50.2206	54.2802	49.2775	36.7427	60.0787	37.5826	49.1311	36.8819	13.7169	36.8106	35.5339	33.9312	33.0943	33.6011	34.5142	46.7632	42.3725	38.8807	45.279	33.7042	15.3336
O88989	Malate dehydrogenase, cytoplasmic	171.355	188.995	177.91	201.434	201.032	204.851	200.826	211.786	100.102	300.128	298.923	304.39	259.48	262.536	254.888	157.646	336.033	347.196	239.836	279.216	268.494	228.347	226.618	227.512	274.649	267.853	287.936	314.815	311.838	306.127	171.065	59.7143	391.853	339.892	314.703	219.357	169.184	169.345	427.098	322.883	284.469	197.679	296.184	138.03	131.776	322.427	337.201	343.104
P11980	Pyruvate kinase PKM	31.9265	29.4792	38.1645	50.3495	46.7684	45.9865	56.5955	60.6859	60.349	69.6857	71.0871	65.7209	55.6013	56.5412	53.4873	64.8327	63.4954	62.4084	57.4335	57.7167	56.6112	51.3198	43.9623	47.2675	56.2631	54.9584	52.5485	64.2693	62.0192	58.6341	62.6206	5.4177	83.7815	69.4778	63.095	10.2759	78.1467	77.0523	84.1546	49.8426	72.8011	71.707	61.6308	56.3128	52.1653	68.091	49.9976	42.7253
G3V7J0	Aldehyde dehydrogenase family 6, subfamily A1, isoform CRA_b	31.4846	35.3176	36.7871	29.6305	31.3156	32.34	33.7556	33.2269	32.8976	27.8285	26.5366	22.0248	62.9874	50.1898	59.4722	42.9676	39.2842	41.7425	47.4994	47.3599	45.1351	50.7675	51.5204	47.676	57.1779	55.0321	56.5312	52.7043	53.5713	50.9682	36.9035	51.9305	42.6382	33.0354	31.7539	54.8702	41.7474	39.256	36.8331	33.4043	36.1804	42.8648	36.0524	32.3054	42.7826	44.8493	36.804	35.9999
P11884	Aldehyde dehydrogenase, mitochondrial	15.042	13.9889	25.9138	25.0736	22.6215	23.9826	38.085	38.0324	34.3668	29.001	28.2729	26.7416	34.6107	38.9284	36.0391	30.9872	30.4978	31.6893	28.4222	29.3463	28.3515	26.9731	28.5242	22.3094	31.0194	28.4414	29.5489	26.1266	26.2324	25.1561	27.3859	1.75003	29.5145	21.9194	22.5401	3.08694	32.5302	34.9227	37.0005	21.7943	31.3078	31.5785	31.5509	32.2025	36.6581	26.1343	27.6833	27.7219
P17764	Acetyl-CoA acetyltransferase, mitochondrial	202.698	210.802	210.519	237.654	248.545	250.113	170.53	164.588	163.781	164.01	169.109	167.579	232.161	249.636	248.15	203.057	190.788	196.83	212.053	204.217	205.848	200.888	199.219	198.514	208.335	214.907	215.219	244.369	245.377	243.545	225.842	298.352	245.809	190.803	183.843	83.499	156.714	156.415	181.218	164.238	162.214	185.248	167.513	160.027	194.419	171.601	130.488	172.738
A9YUA5	Cardiac troponin T2	172.076	145.821	157.272	203.104	191.151	198.432	149.687	138.255	146.923	180.798	175.895	168.834	102.562	103.029	112.579	141	136.734	141.231	188.977	170.333	170.819	159.369	155.363	155.758	162.446	160.61	163.738	171.094	163.954	143.039	123.994	333.846	116.682	137.946	133.23	397.832	93.4801	92.8558	96.8393	95.5984	96.3468	110.431	160.37	139.511	149.069	129.84	158.607	184.595
F1MAA7	Laminin subunit gamma 1	1.97955	3.81904	2.36496	5.27126	3.12151	4.57415	5.82873	5.98355	5.81786	2.62944	3.56703	3.23682	4.33555	3.23217	3.72717	5.26171	4.73359	4.1555	1.32233	4.36904	3.52771	3.06413	1.68097	3.36099	2.86961	2.82286	3.91812	3.99372	4.71662	4.3381	3.18691	0.941578	4.89064	3.9097	4.90012	2.42722	5.26524	3.3949	4.58601	4.4313	4.00054	4.21331	3.46389	2.37422	3.43617	4.33857	1.97155	3.39034
P13803	Electron transfer flavoprotein subunit alpha, mitochondrial	126.836	156.165	197.366	235.372	239.385	241.897	191.768	189.367	179.861	187.849	197.808	179.159	201.419	194.32	197.826	167.964	160.916	162.911	236.742	234.892	236.014	244.846	243.741	258.394	195.063	189.505	193.023	243.707	241.337	229.436	181.542	176.349	192.999	143.104	143.341	181.657	159.532	156.461	161.678	115.844	150.825	161.134	165.935	168.869	176.263	175.052	194.702	162.231
P08461	Dihydrolipoyllysine-residue acetyltransferase component of pyruvate dehydrogenase complex, mitochondrial	53.2166	47.1731	61.7172	51.3739	52.0697	54.1988	58.9361	56.9409	61.2878	39.709	41.9754	40.5504	74.2642	74.275	73.9028	56.0257	56.1054	55.249	54.014	55.4998	57.3057	49.6799	47.7991	47.8123	51.5287	53.5508	56.6399	41.7743	39.2899	39.5102	71.3478	186.144	65.7562	52.3673	53.9202	125.745	61.1505	60.7928	66.9493	58.6155	72.0716	60.7363	59.1075	55.0258	62.9248	53.9608	76.0625	53.9732
A0A0G2K8V2	Vinculin	7.5744	8.23468	11.9159	9.63161	9.58869	16.784	11.8529	11.091	15.3701	9.24851	9.23489	13.3131	8.6119	10.0478	11.3838	9.79558	11.6321	9.74885	11.1623	12.0599	12.2514	10.7607	9.71583	10.5662	12.8928	12.6635	17.4458	11.394	8.68004	11.4935	17.4154	3.63762	12.5922	10.6807	17.1986	6.3106	11.7268	20.1782	13.9532	15.7885	12.1256	10.5516	10.0254	12.7502	7.47001	8.33725	12.1617	12.441
B5DEN4	L-lactate dehydrogenase	38.0053	38.4339	41.0173	30.8883	30.3732	36.504	37.756	36.0139	37.5675	62.4216	66.7196	65.4387	39.3193	36.8129	39.1283	62.0362	60.2148	58.0597	52.1954	54.9949	50.3337	46.6935	44.5393	49.2275	53.8401	51.8603	53.8174	60.7618	59.6928	60.3008	61.4688	56.367	60.3988	66.7122	69.4951	76.8853	83.8627	88.4782	82.5816	84.8313	74.8236	71.5105	88.7652	76.0815	58.1101	76.2896	69.5149	66.0214
Q6PCU0	ATP synthase subunit gamma	116.81	120.327	110.222	105.981	108.902	106.384	111.124	93.9773	96.6365	94.7418	94.63	87.4793	101.701	104.118	112.994	87.3374	85.101	92.321	111.176	110.115	109.315	90.3459	96.4523	93.311	104.113	87.028	90.6987	76.8806	80.5496	78.82	110.337	172.089	115.945	101.434	102.534	192.179	81.0003	74.3882	92.8627	101.681	95.4819	104.886	106.332	103.792	93.4031	105.972	127.916	119.352
D3ZUL3	Collagen type VI alpha 1 chain	13.1639	10.5388	10.0705	12.4184	10.5233	11.03	14.2266	15.8722	15.1144	8.44613	9.26572	6.94442	12.8088	12.7542	13.4577	11.7774	11.279	11.1499	8.29822	8.34459	7.27335	9.09531	7.87784	7.47455	8.24562	9.71359	8.70801	7.94598	7.70699	8.00858	11.2224	6.29822	12.6328	14.7988	13.7896	12.4434	13.236	11.1952	14.0082	11.9872	10.3129	11.5862	6.66657	6.21809	6.39383	9.88666	8.00773	8.31673
A0A0G2K1J5	Plectin	1.06466	0.157326	0.903834	0.979343	1.03326	0.934163	0.892784	0.925881	0.948399	1.17577	0.373816	0.665189	0.665356	0.991767	1.12134	0.700906	0.837209	0.701576	1.16487	1.07909	1.188	1.07032	0.373267	0.415482	0.790872	1.02688	0.970626	0.362432	0.41389	0.670897	1.36537	2.38388	1.18583	1.09007	0.61607	2.01565	1.07253	1.13273	0.886497	0.839468	1.23389	1.33307	0.662939	0.461439	0.853239	0.84168	0.280476	0.730423
P18163	Long-chain-fatty-acid--CoA ligase 1	24.3459	18.5442	28.4682	20.7303	24.8568	17.9438	23.7739	26.9176	26.3318	24.6009	25.7335	24.8611	23.3081	30.7182	28.7294	20.971	20.6537	20.1604	19.6441	18.336	19.59	17.3571	15.5593	15.2535	23.3056	21.6796	19.5189	18.9332	17.9319	17.0405	37.141	60.9131	30.0708	30.397	32.9154	33.3657	19.368	18.7177	20.8207	11.9522	15.0082	21.3476	20.2945	19.7595	18.6664	14.2184	24.1576	15.2368
A0A096MJ01	LIM domain-binding 3	20.0084	19.0466	17.6278	16.7395	17.5446	17.3807	23.1889	24.9609	25.0307	19.0118	14.3321	18.4756	19.1674	14.6119	14.7825	14.2418	13.2159	10.6192	14.0881	13.8084	17.9947	11.6722	11.3923	10.371	13.0736	15.5747	11.8708	12.9121	18.4832	18.8801	16.3572	7.07177	26.0048	16.2355	14.4047	13.5648	12.6692	15.958	17.4291	11.5218	13.9197	15.7171	17.8317	16.2402	18.7494	16.8752	13.4178	15.1409
P02454	Collagen alpha-1(I) chain	12.7319	15.0416	15.5111	10.5071	11.322	10.81	20.1074	20.9579	21.5044	22.0003	21.6435	21.0964	14.5772	17.0802	14.6983	22.2339	21.9418	21.3574	8.61895	8.84432	8.82331	9.47324	9.27807	9.45533	9.8291	6.80667	9.71039	11.9182	11.3922	11.9094	14.2375	28.7999	31.3041	23.689	18.9681	43.9623	29.1253	21.9339	50.5513	26.7063	19.9185	31.0633	9.78779	9.8227	8.22107	14.4749	13.454	10.9239
Q5XIH3	NADH dehydrogenase [ubiquinone] flavoprotein 1, mitochondrial	56.5091	50.8799	69.3795	41.8121	47.2521	46.459	53.0141	51.3397	54.4502	55.9039	57.9419	59.2585	67.2753	70.8178	74.5511	57.4345	61.9319	62.7549	59.7354	53.8876	62.1289	55.6375	58.3515	60.6736	52.4266	57.9471	57.2418	46.6186	44.5595	46.4374	72.159	81.9346	66.5326	57.2913	55.8805	98.9464	82.742	81.0326	85.516	71.3228	93.409	83.8334	66.0636	75.7953	58.738	63.0319	55.3808	55.4742
F1M944	Calsequestrin	87.6052	87.9928	98.7455	87.1579	111.772	132.129	74.0287	87.4237	83.7969	85.6135	102.936	116.398	71.4448	88.233	98.4811	95.9371	93.7123	100.357	85.4319	86.269	90.1247	76.9214	74.7672	88.7046	102.925	105.993	102.025	82.2467	76.2676	92.7196	112.893	184.515	80.3291	92.8775	108.016	219.673	111.912	162.634	101.937	199.95	178.725	117.159	116.226	124.928	87.0374	100.898	137.708	119.809
Q68FU3	Electron transfer flavoprotein subunit beta	182.823	183.153	162.951	193.797	186.657	182.775	177.91	194.246	188.823	177.036	173.603	162.956	187.187	183.789	185.885	154.943	145.629	151.549	155.918	156.581	150.957	167.947	168.699	156.084	152.442	166.597	140.367	177.079	177.589	175.008	130.405	4.6017	172.532	116.148	115.423	97.351	156.253	151.62	180.277	158.213	139.548	173.746	131.517	133.803	146.388	157.549	108.573	148.502
P02091	Hemoglobin subunit beta-1	706.623	694.688	562.665	574.144	499.017	496.429	673.843	664.107	661.176	831.364	796.865	772.517	624.317	615.128	586.967	712.744	711.53	687.255	427.039	429.836	403.429	518.405	538.446	582.051	657.716	563.821	673.715	725.399	702.2	688	365.09	323.281	560.238	431.999	385.256	490.567	369.208	311.113	438.153	449.112	321.896	511.251	358.706	268.234	281.226	411.254	478.216	358.154
F1M614	Laminin subunit alpha 2	0.213933	0.504369	0.575892	0.546133	0.274429	0.416488	0.385788	0.730358	0.443896	0.452565	0.302803	0.612404	0.495647	0.188018	0.495138	0.475902	0.407222	0.344031	0.185435	0.477289	0.649757	0.251909	0.29713	0.816528	0.637466	0.217084	1.19425	1.06757	0.507961	0.186194	0.496198	0.507407	0.492241	1.18088	0.148431	2.53621	0.683421	0.911712	0.754614	0.202425	0.429671	0.490555	0.380007	0.243825	0.254668	0.358322	0.301193	0.430114
F1LTJ5	Uncharacterized protein	2.07416	2.30485	1.4946	1.34394	1.85835	1.56483	1.84818	1.57574	2.1253	1.3931	0.955884	1.63624	2.38123	1.97913	1.94324	1.49284	1.69265	1.91338	1.89612	1.6857	1.89891	0.915515	0.747316	1.51557	1.68822	1.29834	1.62695	1.02885	0.713748	0.958334	1.48229	0.51105	2.0662	1.97702	0.884272	2.63085	1.84776	1.31017	2.32946	1.28722	2.01393	1.98748	0.940365	1.11683	1.592	0.377601	1.32882	0.972358
G3V936	Citrate synthase	177.74	170.433	167.749	155.886	172.676	159.108	147.609	140.696	141.962	127.676	148.816	151.075	165.067	172.106	189.674	165.065	169.984	164.132	170.928	171.502	173.065	165.956	167.899	171.535	167.763	168.268	175.048	162.347	155.948	165.909	166.624	371.542	150.9	186.937	195.512	14.8802	182.593	171.959	178.317	201.875	193.619	168.614	167.956	179.098	202.261	169.28	198.66	173.976
A0A0H2UHE1	Succinate--CoA ligase [ADP/GDP-forming] subunit alpha, mitochondrial	53.1052	52.2145	49.4865	56.1163	52.1137	56.9968	39.3292	50.0537	43.5305	50.0348	43.8962	45.3777	52.7391	52.2024	49.1899	33.32	34.9211	34.383	57.8143	56.9313	57.5334	61.8732	60.3343	63.7114	53.0842	51.7884	53.8851	59.9817	59.6698	55.6426	47.7604	10.3125	73.965	39.4661	46.5698	32.0768	29.279	25.3103	42.061	35.108	32.6421	48.3437	30.1118	32.0896	37.1168	38.1302	37.1752	43.0799
P14408	Fumarate hydratase, mitochondrial	16.6363	36.5691	23.4706	24.5019	21.0884	24.1394	32.8456	35.7341	36.0998	22.8826	33.2278	32.5519	32.773	31.5879	36.3461	46.7046	32.3711	31.6421	26.0669	29.4503	28.484	46.7518	52.1957	51.4253	41.2325	30.7266	28.3716	39.6305	40.0778	40.1052	31.6661	36.63	46.4979	29.0288	26.3305	18.5444	28.3414	29.3382	50.3864	45.7059	29.2575	33.4023	32.9694	27.3696	37.0547	29.2517	19.4158	19.0154
P07483	Fatty acid-binding protein, heart	155.133	134.761	120.905	109.644	97.4199	84.1087	87.048	96.2822	67.344	171.891	169.856	164.934	175.995	153.8	142.176	541.047	517.347	520.184	166.365	161.649	154.721	168.286	190.92	176.591	264.731	262.009	243.273	179.374	163.914	159.314	187.326	152.722	240.068	295.329	309.994	120.533	398.565	370.427	403.923	329.099	260.901	297.971	546.908	507.321	625.434	358.709	343.263	377.188
F1LS40	Collagen alpha-2(I) chain	12.1737	14.898	17.866	12.7831	13.74	12.9808	20.0769	22.5999	22.5591	21.0729	21.3002	20.5387	16.679	17.951	15.4471	23.8801	23.4378	22.3982	10.9537	11.4122	10.7785	8.91856	9.24558	10.4431	8.58336	5.99266	9.35904	10.0802	9.51224	9.79461	12.9677	21.9181	22.1472	23.6057	17.045	33.3685	23.8326	20.7202	41.6351	21.7048	18.4575	31.9602	10.4172	9.28953	8.1602	14.3879	11.3224	10.7876
Q561S0	NADH dehydrogenase [ubiquinone] 1 alpha subcomplex subunit 10, mitochondrial	67.4198	51.3113	77.8831	70.3103	58.1427	68.5497	73.5363	71.8766	72.2281	81.6394	88.071	83.1607	77.9683	87.1477	72.1174	70.3704	59.0609	69.9022	83.8715	81.815	73.1765	79.325	69.503	83.7408	88.7911	78.2895	90.1155	68.4813	75.8199	65.4877	94.8237	147.178	100.726	78.9844	65.7601	60.4027	91.5827	81.3516	105.407	80.4891	98.0853	107.246	76.1519	76.459	73.244	81.3037	101.439	50.1011
F1LM47	Succinate--CoA ligase [ADP-forming] subunit beta, mitochondrial	50.1447	53.3727	51.4686	51.2764	49.4275	46.6989	46.6887	48.8444	48.2935	48.8043	48.9762	46.4212	54.6808	55.2249	53.6849	56.4891	55.0925	53.5782	53.7706	52.2338	49.2649	53.8699	57.0716	57.3532	51.352	45.1876	49.0429	45.6385	46.311	46.6501	46.393	35.7501	69.8628	54.0875	53.2206	51.9884	51.7811	45.895	63.0479	53.0498	48.9352	68.6957	45.6123	44.2258	45.0228	54.7627	48.5909	52.6276
P67779	Prohibitin	54.4914	71.6367	62.2942	48.5451	58.2701	55.0067	36.7214	35.0116	41.7139	34.1293	39.9834	44.2759	50.0723	47.4052	53.1127	36.7133	45.8323	44.8419	55.2038	46.689	51.0361	52.3946	54.4262	53.922	40.5035	38.2676	40.1142	35.9646	42.3254	40.9294	50.303	45.0618	55.7848	50.3407	54.0771	54.7733	40.8757	43.5469	54.5183	53.3085	58.3557	58.1763	53.2152	51.1193	78.5533	51.0404	72.5315	49.0199
A0A0G2JZY6	Spectrin beta chain	0.79595	0.339909	0.645307	0.753744	1.38473	0.333367	2.07578	0.605509	0.783727	0.56937	0.553458	0.437944	1.45778	1.37098	0.568818	0.923306	0.434183	0.438747	1.50126	0.937738	1.05558	1.38082	0.42694	0.759138	0.926088	1.28495	0.47849	1.33016	0.584739	0.603615	0.685182	1.15342	1.11179	0.665391	0.656693	1.97945	0.948906	0.468633	1.03931	0.680008	0.675461	0.952145	1.142	0.483134	0.812622	0.837715	1.08985	0.495853
P62804	Histone H4	132.53	121.246	112.34	149.323	140.518	156.252	82.572	74.5938	72.4677	88.8759	105.324	90.6089	71.2548	56.8537	42.0381	120.737	112.399	111.891	121.002	116.228	117.107	185.455	179.611	166.166	107.711	132.917	109.038	53.5929	95.5741	85.1341	246.361	319.422	197.957	260.577	274.497	440.236	110.353	116.601	159.932	233.371	272.969	217.602	97.4272	85.8768	123.949	160.619	177.525	168.808
P16617	Phosphoglycerate kinase 1	70.5267	60.8643	74.9796	84.8148	73.2237	67.3098	106.882	97.369	99.437	128.774	121.215	117.554	85.7882	78.2764	78.2344	98.1844	100.438	97.8321	95.9772	100.927	97.3054	98.7135	100.378	98.0452	96.0001	91.9884	90.981	114.531	118.186	114.304	107.25	107.085	109.62	107.182	97.2698	23.322	118.64	121.769	108.988	83.1171	91.0317	93.4567	91.2494	87.0244	75.42	105.644	119.43	90.7123
P48500	Triosephosphate isomerase	93.4036	75.6313	135.275	152.17	154.808	154.444	153.089	146.554	145.893	171.941	184.533	177.675	163.607	165.979	160.511	190.126	192.809	194.218	196.703	194.62	195.952	164.044	165.601	162.84	186.89	174.257	191.173	215.177	207.555	208.932	196.097	359.288	261.086	190.196	173.481	99.1141	193.979	191.98	216.148	158.148	140.83	158.849	186.007	178.28	192.943	187.647	189.349	183.791
O35115	Four and a half LIM domains protein 2	39.7366	36.5464	37.5303	35.1789	47.7211	49.0307	29.5692	32.9413	33.8877	34.5425	38.654	42.5388	45.2255	50.4367	32.6624	24.1017	28.0334	32.3591	57.6875	54.1359	56.6081	59.9385	56.7484	52.2722	21.3857	22.7655	20.2211	36.3687	34.6563	45.8548	32.4252	65.9522	72.8808	35.2162	27.6765	32.955	27.2859	25.3627	50.4872	30.6762	16.9884	36.3101	38.0438	33.265	33.4797	50.3985	18.2907	46.7351
P85834	Elongation factor Tu, mitochondrial	30.9269	47.8703	48.8098	41.8115	45.2408	45.2436	48.2764	53.9315	54.7805	39.1559	38.1684	37.274	53.4879	56.3417	55.9297	40.9495	40.8817	38.874	37.7769	35.7484	35.8998	37.5833	34.2664	35.0465	40.6673	42.8373	43.047	35.3993	32.6112	33.3459	49.2042	80.5661	51.3436	39.4834	39.1415	87.1316	37.5205	38.4509	47.9421	37.3766	45.7808	46.0408	38.2402	41.0843	45.4827	39.7816	59.3568	44.3337
P31399	ATP synthase subunit d, mitochondrial	313.83	325.696	284.964	351.262	339.824	337.572	373.856	378.185	373.794	239.184	227.584	230.767	388.617	388.186	380.611	303.632	294.503	288.083	303.507	306.734	298.659	326.149	346.649	334.618	292.802	272.092	292.113	330.476	321.823	318.585	324.248	109.844	453.357	338.942	280.085	219.387	261.834	221.042	293.955	273.392	243.219	282.678	238.256	221.541	253.223	281.474	134.277	278.499
D4A0T0	NADH:ubiquinone oxidoreductase subunit B10	158.363	192.239	187.074	185.93	201.653	199.207	177.076	186.397	185.031	159.914	187.805	171.106	189.883	198.983	201.619	128.506	137.107	146.106	190.019	190.189	201.804	142.78	146.352	147.814	151.033	154.104	151.43	127.911	124.156	130.378	228.807	349.644	188.14	127.142	123.957	385.306	153.084	162.767	150.678	152.499	146.698	154.019	160.842	163.578	180.086	144.398	183.442	202.6
P34058	Heat shock protein HSP 90-beta	8.37437	12.2083	31.263	7.34175	8.04166	7.06666	6.73861	7.45435	5.82161	5.68011	8.92567	8.13673	5.51716	7.20813	7.77085	8.06216	7.89475	8.63226	9.63194	11.1893	10.4513	8.31094	7.6987	7.79916	32.3671	3.04914	6.43149	6.88102	5.25154	7.52322	8.17115	8.66051	10.4108	8.57538	9.4891	4.43938	9.5649	7.83758	9.40907	7.67926	3.43275	9.80845	11.8924	12.005	16.3086	31.4717	13.229	3.29749
D3ZG43	NADH dehydrogenase (Ubiquinone) Fe-S protein 3 (Predicted), isoform CRA_c	136.48	126.952	158.715	161.5	160.934	168.375	168.691	154.215	159.866	160.608	172.666	162.816	151.469	162.407	155.378	146.689	146.302	138.764	132.394	127.479	136.555	139.474	146.426	142.729	157.833	160.036	160.913	130.43	139.689	131.076	222.322	346.658	119.643	152.499	154.701	57.7256	196.124	194.985	193.16	169.664	283.49	185.428	182.482	207.295	208.917	155.66	216.353	140.555
A0A0G2KAM3	Pyruvate dehydrogenase E1 component subunit beta, mitochondrial	46.8892	54.4158	75.2087	87.4684	86.2606	85.3579	95.4698	92.2631	90.7427	77.6272	72.6329	71.3641	101.87	94.5543	96.6265	76.7703	80.6777	75.7009	88.3079	89.395	84.0332	96.4724	93.3476	91.8048	87.2822	86.5321	83.592	84.6277	82.694	79.2833	74.5787	71.919	94.2986	74.8931	70.6334	46.5444	76.8235	76.7685	70.837	45.3084	71.0856	82.3098	66.7012	63.272	62.644	72.5527	74.2974	70.2956
P05197	Elongation factor 2	7.02667	11.2082	8.70427	9.03373	9.18435	10.5059	13.5498	14.7635	13.0927	11.9416	14.2341	9.70849	11.0768	10.383	10.8166	9.46255	10.3143	10.932	9.02633	10.6626	9.37177	9.82701	6.97898	8.33639	12.5243	11.8402	10.9378	9.76268	9.23158	9.79272	21.0469	44.3272	17.0098	14.05	14.763	31.225	13.067	12.0319	13.2723	12.349	16.8576	12.7422	8.93444	16.9699	13.7494	11.6973	12.9631	12.5623
A0A0G2K5P9	Propionyl-CoA carboxylase alpha chain, mitochondrial	4.16766	3.93174	3.92682	2.82086	4.80611	3.37574	2.90182	4.09795	4.10683	2.37932	3.38703	2.73895	5.68617	2.609	4.67846	3.08166	4.98946	6.45423	4.91264	4.8255	5.67921	2.83844	4.76582	4.96538	2.3675	3.25078	2.62943	0.981982	3.4063	2.10727	3.93705	5.89705	4.56694	3.59576	3.84577	4.58864	3.63116	3.15108	3.5941	7.77708	5.57975	7.91459	5.66475	6.20499	5.29927	5.62984	2.21031	4.80171
Q9JM53	Apoptosis-inducing factor 1, mitochondrial	17.2161	7.62394	11.647	9.52317	7.46559	11.7754	15.1013	6.42588	7.39279	9.213	7.26178	11.3094	13.8127	9.52439	10.4464	14.5299	12.5178	14.1264	16.6243	14.0414	6.20814	8.00554	11.9051	14.8394	8.71927	12.8566	10.0396	12.5201	11.042	13.6081	14.7176	18.7964	17.1169	18.9575	22.6775	26.0657	17.5605	14.9676	9.79446	14.9883	8.56122	22.2603	12.253	7.01486	12.3261	7.00695	10.4529	9.07257
Q06647	ATP synthase subunit O, mitochondrial	773.509	619.353	543.707	690.758	543.333	519.036	595.126	599.54	570.992	502.36	498.026	597.677	639.754	506.866	492.094	374.311	371.692	469.896	522.65	536.939	512.915	694.233	705.54	690.617	468.825	591.764	458.72	494.201	492.009	616.027	485.53	183.893	611.161	485.38	371.27	152.26	458.574	365.776	409.073	462.561	343.949	412.589	429.762	404.412	775.038	414.841	513.988	452.387
Q6UPE1	Electron transfer flavoprotein-ubiquinone oxidoreductase, mitochondrial	26.3014	15.8256	23.5956	16.0943	14.9911	20.1124	14.7903	19.9666	20.6868	24.4915	19.1395	16.394	20.7978	22.5329	22.7864	18.4025	16.715	15.7212	18.969	19.2528	18.2588	19.4984	15.0526	14.8192	21.251	16.8319	21.3235	17.5848	16.5731	17.6418	16.3488	4.47207	23.4895	20.5275	22.8648	20.6463	21.9564	16.3048	22.4867	22.1957	17.4838	16.0876	16.6513	16.109	10.7759	19.4219	15.269	12.5482
P11240	Cytochrome c oxidase subunit 5A, mitochondrial	541.64	530.01	508.728	581.21	601.599	599.315	567.224	542.945	550.23	422.624	471.283	476.667	502.18	525.092	527.224	431.787	431.868	426.672	530.191	547.788	531.398	556.604	561.659	530.689	438.741	461.317	464.461	567.502	558.462	547.189	753.012	642.94	700.986	560.318	540.626	845.653	503.008	587.394	379.443	570.021	748.576	624.405	464.585	519.56	457.654	489.198	424.338	647.75
P08503	Medium-chain specific acyl-CoA dehydrogenase, mitochondrial	88.8401	78.3945	55.3201	66.0314	64.8453	65.1827	63.6644	70.6674	66.33	40.6486	41.0602	40.4574	71.2059	72.2634	70.1913	63.5734	59.9615	39.5155	39.0413	40.2967	36.624	31.54	31.0267	49.8248	43.2241	34.806	59.155	57.824	41.2537	55.3298	34.0686	35.0612	80.3154	45.6546	62.9635	56.2632	61.8621	50.1249	71.5158	52.6639	45.3608	83.4102	70.5386	61.8142	45.5871	56.78	74.2374	66.5956
G3V9M6	Fibrillin 1	0.124363	0.219959	0.40498	0.494226	0.416845	0.40046	0.567325	0.591535	0.474231	0.550839	0.609635	0.826631	0.49228	0.172541	0.316857	0.181133	0.241209	0.178421	0.216278	0.0872532	0.342119	0.354837	0.198031	0.162223	0.344466	0.263644	0.321324	0.38728	0.432053	0.355814	0.254943	0.703115	0.70665	0.277374	0.342597	0.572396	0.277924	0.456658	0.347	0.456361	0.219809	0.578642	0.336106	0.221867	0.236014	0.214472	0.362521	0.354726
P14604	Enoyl-CoA hydratase, mitochondrial	64.0979	66.8158	113.092	141.408	146.223	149.086	99.4822	112.071	108.668	102.92	103.97	100.235	148.067	167.47	140.917	120.682	121.447	124.034	171.251	167.785	164.345	165.653	167.178	164.263	148.862	150.683	142.142	195.549	169.795	165.856	98.9105	62.6993	138.216	101.076	83.5708	65.8065	126.01	102.34	64.4543	70.7521	83.2482	104.559	53.3537	94.1559	39.0632	101.017	96.1127	92.8511
Q6IMX8	Acyl-CoA thioesterase 2	42.7862	33.9369	41.6743	36.8388	36.1261	34.8053	24.42	30.1076	27.1475	21.255	22.6119	20.5534	39.9181	39.056	40.3045	34.2911	34.4354	31.0163	26.4521	26.8725	27.718	25.2877	24.7257	23.6429	24.6824	29.3109	28.7958	24.5573	21.1024	23.5088	31.2252	34.4917	45.274	35.6911	32.7383	61.9099	35.943	18.201	42.0271	36.8526	26.4711	38.5907	48.3076	41.787	39.1336	39.7303	43.8448	44.7726
P16290	Phosphoglycerate mutase 2	20.7747	15.9474	49.7328	48.879	54.691	54.4818	55.962	51.5022	52.7573	89.9275	88.6376	84.6307	82.103	83.29	87.1922	108.444	108.133	104.725	84.8522	74.2552	87.5324	69.4774	73.4244	72.2526	84.1076	89.2075	99.9508	85.9184	69.8681	85.1122	102.663	15.7496	90.2182	102.654	99.6119	7.37212	113.271	107.07	106.42	84.5136	103.509	99.1008	117.163	122.451	113.902	123.447	171.372	52.0864
P23693	Troponin I, cardiac muscle	267.637	249.421	226.292	339.153	331.705	347.978	269.542	259.072	282.025	284.323	283.476	280.853	216.272	217.245	217.018	252.523	243.341	246.566	303.61	293.584	302.354	375.092	344.815	355.534	290.919	298.521	288.669	348.096	362.263	353.426	184.175	451.423	272.364	224.378	233.738	409.573	231.261	230.448	204.961	246.868	249.999	213.178	262.303	231.122	182.718	270.94	347.216	287.641
P62632	Elongation factor 1-alpha 2	24.1739	20.048	20.561	20.1514	15.2151	15.6912	28.4668	24.7047	24.2502	34.4187	33.7087	35.6084	18.7642	17.6071	18.009	17.8093	18.9548	18.7331	13.7604	21.1962	19.245	20.6163	20.0396	19.614	23.8622	21.948	25.142	24.8018	17.4941	21.7518	43.6765	68.9911	28.553	28.9489	28.3999	78.1326	37.6454	43.9881	35.139	36.408	57.7132	33.5955	30.1991	30.4083	32.8602	29.2692	34.3532	35.8365
A0A0G2JSS8	Peroxiredoxin 5, isoform CRA_c	54.5189	55.4205	65.9805	61.3777	40.6191	75.5905	37.0125	27.4053	34.6178	35.8249	56.5863	57.1637	35.2663	45.7236	39.6381	72.0211	38.0382	31.5557	84.633	40.7098	37.6159	63.7614	73.0943	79.8896	42.8535	66.5462	37.6491	39.9572	44.2825	73.1183	102.811	86.8466	43.5832	33.3805	56.0505	83.6407	78.6109	38.1357	46.1547	63.976	49.2736	39.243	50.0839	36.0184	46.0376	37.4342	39.3414	68.0731
A0A0G2JSV6	Globin c2	1954.73	1733.47	1510.39	1681	1561.12	1474.31	1564.3	1511.11	1474.49	2215.98	2021.34	2019.89	1581.5	1482.45	1458.28	1941.85	1947.34	1876.83	1327.66	1335.09	1237.82	1491.07	1541.7	1493.23	1705.21	1593.56	1613.75	1969.43	1944.66	1939.39	1084.74	206.274	1220.58	1209.18	1140.06	192.212	747.663	709.437	774.274	868.993	713.336	885.833	860.829	833.68	930.562	1026.71	506.007	1099.76
Q499N5	Acyl-CoA synthetase family member 2, mitochondrial	17.5368	19.9427	21.177	13.8094	16.2344	13.6656	17.1757	15.0147	18.2252	18.2281	18.4308	22.03	18.6611	17.558	17.2843	16.3717	17.3321	16.9243	18.3512	15.5366	17.0435	13.3198	14.1814	15.0336	13.9917	12.2902	14.21	9.04936	9.91105	7.43188	22.224	29.683	20.5123	18.2938	17.8339	18.1014	23.1573	26.6368	25.4354	25.197	26.3576	24.946	15.7253	18.5038	18.2785	15.5966	16.2948	13.6533
P06685	Sodium/potassium-transporting ATPase subunit alpha-1	9.86287	12.2676	9.13907	6.97956	7.80184	7.60737	10.5825	10.1969	11.1509	8.01914	8.44455	7.1231	9.12425	10.3999	8.72146	7.82323	5.08042	8.01911	5.89562	4.72218	4.12955	5.58855	3.17208	4.03354	4.64379	6.65434	6.56839	4.79252	4.48763	4.77944	8.94464	15.441	15.0316	11.3481	12.3841	19.6108	10.47	5.95335	16.5761	12.6021	7.32247	17.0774	6.91013	7.16958	6.82677	8.1106	3.9656	5.71322
F1LWG8	Sarcalumenin	27.4655	30.8014	23.8618	17.8521	20.103	19.9574	14.2124	17.6216	18.7816	15.9152	18.3903	16.2437	17.7913	17.0048	17.2715	19.4993	19.4024	20.2772	18.4056	18.3136	19.617	12.878	13.6712	13.9921	16.486	15.1043	15.5374	12.2655	13.6194	16.239	20.8441	35.3527	23.5374	20.4079	23.756	46.4957	26.2004	26.9214	28.7621	30.112	34.601	29.2422	21.3012	19.3302	23.6778	20.1322	31.2808	22.0465
D3Z874	Uncharacterized protein	21.764	24.348	23.4284	25.484	24.4801	24.4738	17.1836	25.7982	29.5011	13.3512	18.1508	15.8625	24.0257	27.4467	25.2376	22.75	23.0636	22.4639	26.1776	28.2226	24.6733	22.4992	25.3832	24.8319	25.5659	22.4662	21.7817	22.9079	20.9444	20.1812	24.0895	13.8684	33.9212	23.8134	21.5698	1.40008	25.5295	16.6309	29.544	19.8254	18.6684	26.6673	22.1989	21.3551	19.1303	20.1004	18.9022	17.8058
P18886	Carnitine O-palmitoyltransferase 2, mitochondrial	17.8558	17.9115	20.6123	8.69202	10.4428	10.4292	9.42185	6.88807	10.815	8.46	11.9106	11.4218	16.4834	14.8323	17.9126	12.8718	10.9172	14.0222	6.5553	10.7834	12.6478	7.31883	8.40472	9.57625	11.9907	12.8579	13.6563	7.87544	8.47178	8.14197	11.7645	19.1291	13.6011	13.6462	12.6688	27.5554	13.927	11.6524	14.0613	16.4444	13.4969	16.6918	18.3858	17.1257	19.3173	13.1316	10.0058	18.6183
D3ZD09	Cytochrome c oxidase subunit	507.102	563.625	531.821	529.198	574.627	528.069	538.84	546.614	552.024	510.868	626.739	610.233	499.415	505.774	521.654	437.467	381.038	426.441	505.469	505.371	533.422	435.36	481.914	421.489	473.157	481.113	520.08	498.063	479.301	523.552	625.123	832.572	576.654	357.331	356.318	593.438	350.376	343.835	385.788	323.35	273.934	355.513	442.232	502.571	521.943	393.385	412.581	421.185
Q9WVK7	Hydroxyacyl-coenzyme A dehydrogenase, mitochondrial	295.265	361.297	273.319	252.757	288.545	314.432	114.81	113.535	133.475	192.698	218.618	255.498	138.725	161.728	199.452	188.62	196.736	172.92	249.683	252.824	316.082	213.952	193.018	217.305	210.97	226.594	259.336	200.025	185.279	185.027	274.576	343.402	161.582	170.883	251.468	393.978	111.937	155.849	94.3687	176.962	218.548	112.56	313.211	428.74	250.363	227.627	333.224	272.019
A0A0G2JWS2	Nebulette	11.3694	11.2252	10.602	14.4215	13.7632	12.8739	17.5675	15.519	14.6165	9.85646	10.5334	10.9734	13.8197	12.4514	11.9969	12.0858	13.1493	13.126	11.6894	9.45587	10.4789	10.8102	9.0726	11.2596	15.2979	13.1028	12.0422	12.5207	11.581	12.3914	9.93614	3.29595	16.3217	11.6416	11.2671	15.4202	9.91583	10.7666	11.8337	13.1487	12.3419	12.8734	11.3019	9.86175	9.86729	13.5293	10.6553	11.4932
P06761	Endoplasmic reticulum chaperone BiP	4.99023	3.3983	6.98102	4.80166	5.06448	6.55147	6.54436	5.23751	6.59006	6.70133	7.16099	7.07983	3.92453	3.91781	3.86539	3.75739	4.35734	5.27216	6.32263	4.20936	5.18103	5.00701	5.50641	3.96504	4.17229	3.81521	3.30534	10.3861	5.69451	4.2801	4.5376	2.23488	8.90744	6.11547	4.8815	6.26959	4.24328	2.97561	5.02966	3.08089	5.80516	6.04432	4.53189	2.22487	3.93064	4.59517	2.34713	6.12959
P20788	Cytochrome b-c1 complex subunit Rieske, mitochondrial	39.0776	152.432	104.158	104.574	116.709	113.365	104.621	101.842	195.837	78.3666	82.7963	139.631	206.249	112.77	111.344	83.5152	79.6431	86.8676	198.942	207.314	200.046	100.619	101.963	205.626	88.1457	88.7237	77.666	99.8793	87.775	92.1545	97.3342	185.976	98.7205	87.7794	147.052	43.8556	166.5	156.867	98.916	114.523	92.3296	99.0608	85.5594	141.867	191.676	83.6806	62.3786	45.7117
D4A8Y1	Uncharacterized protein	23.408	28.2167	27.2733	29.7081	30.8806	29.2554	33.9147	31.9104	32.4061	30.2669	25.7673	21.1774	31.6285	30.9213	29.1699	24.0943	27.7624	26.5752	28.5372	28.6784	26.3097	25.9986	28.2606	20.8785	26.2225	16.0777	26.7652	25.203	27.6128	28.8108	30.4082	23.149	34.3301	33.2448	25.2312	54.1811	24.8043	21.4656	32.0724	28.9236	24.3933	25.1747	21.5896	22.6076	19.2022	28.1313	21.2369	22.2122
P10888	Cytochrome c oxidase subunit 4 isoform 1, mitochondrial	214.035	196.131	174.418	223.906	192.376	226.636	224.263	331.852	286.896	214.193	171.412	184.788	237.806	234.633	233.939	186.7	146.695	164.914	122.159	151.867	117.401	135.023	137.357	95.4263	187.787	223.446	158.016	170.727	242.294	177.069	189.75	38.9797	150.6	245.121	236.883	213.433	168.597	156.916	201.981	272.057	145.499	239.788	138.435	69.2846	92.7326	184.834	157.546	15.6587
F1LNF7	Isocitrate dehydrogenase [NAD] subunit, mitochondrial	49.9509	56.0161	52.1521	48.563	50.2024	50.8523	52.0513	52.7576	46.4688	48.9386	43.6962	33.8697	54.0793	44.3803	52.1177	42.7162	43.7865	37.9723	48.5604	45.9711	52.9771	50.8665	46.3856	45.2453	38.9391	38.3725	34.1798	33.6019	34.5506	32.9249	45.407	10.058	45.7068	44.1837	39.1683	26.554	49.7607	42.6476	52.8217	50.1916	28.4321	30.7236	45.5401	33.7376	49.5318	51.7015	35.6708	16.2188
P31044	Phosphatidylethanolamine-binding protein 1	18.4579	43.28	29.2345	24.3376	28.773	37.5323	29.2552	34.6962	47.4335	50.2251	50.0594	46.462	21.8371	32.0294	37.7755	40.971	33.2831	31.7304	33.1275	56.9663	56.3595	42.5621	28.7804	28.8083	24.5519	49.4403	43.6639	36.9576	52.8092	33.3645	37.7699	70.3511	39.7721	37.9687	29.5268	37.9492	23.4964	30.0603	59.734	44.1631	40.3517	45.8048	51.1158	49.0925	46.107	49.8178	21.5778	43.9848
Q4FZZ4	Pyruvate dehydrogenase E1 component subunit alpha	17.0735	24.867	30.8204	19.0261	16.5699	15.9689	36.599	24.4043	28.354	26.3692	27.3075	25.3831	40.7694	36.9062	37.1744	25.9607	25.3905	24.4924	26.88	21.4423	18.8006	22.0495	20.0133	25.2625	36.6228	24.4569	26.3416	18.1531	16.836	15.7124	31.6953	59.2769	42.3844	27.9856	25.398	46.2617	41.6052	39.4552	47.1583	26.0924	17.5951	32.9728	27.6067	19.2442	40.6044	9.96844	19.8125	12.195
P12007	Isovaleryl-CoA dehydrogenase, mitochondrial	14.6939	12.5939	7.2167	10.8589	9.18351	8.34492	12.2667	5.97284	8.57366	9.78572	12.4672	12.516	18.2783	19.4606	18.7734	10.2933	8.70104	5.0726	15.0661	11.3962	15.5483	11.0691	12.1044	12.07	17.1885	14.4544	10.7814	11.7136	10.0732	11.6058	16.8329	32.5142	15.1488	9.89299	12.6373	23.7805	10.6041	14.8037	16.6865	13.1251	15.487	15.5587	13.8887	9.90135	16.316	11.8481	4.18907	16.814
B0BMW2	3-hydroxyacyl-CoA dehydrogenase type-2	69.8474	95.6911	80.8967	79.4914	76.3511	78.9233	72.7374	62.589	66.8312	73.5771	74.082	73.4875	97.4146	90.7206	93.4045	89.8901	91.8919	93.9021	80.0622	77.865	78.712	82.334	83.0744	79.4521	79.99	75.6975	83.8364	81.2034	78.1575	77.3543	88.149	102.62	84.9678	85.5514	69.6744	96.8831	98.2486	97.5629	90.8026	91.3241	114.701	106.334	91.6568	91.5626	108.334	90.9914	109.261	89.9679
Q6P6V0	Glucose-6-phosphate isomerase	6.52548	7.36015	7.67795	5.76973	5.52955	7.3172	5.27019	5.33339	2.10952	4.40899	7.10727	7.53906	5.19441	6.14499	5.95708	8.48311	12.365	6.65966	9.35037	10.8066	8.36732	6.75669	9.8976	7.15967	6.68165	8.61969	9.94146	8.51908	8.80405	9.93202	7.6704	18.1145	12.3586	11.8944	13.037	29.2714	13.475	12.2486	15.5871	13.2963	12.4596	15.5284	12.6655	10.6796	18.4605	10.0324	13.7102	12.6041
P19511	ATP synthase F(0) complex subunit B1, mitochondrial	82.8037	83.0608	66.3943	59.9348	46.7669	53.5594	47.941	47.1307	39.523	35.1381	42.8429	43.7913	84.789	72.4034	64.3634	62.628	61.0619	61.8618	48.0797	45.8073	56.032	39.5645	42.5759	35.8141	58.4975	48.0119	59.4396	33.8437	24.6298	32.966	64.4653	51.574	51.0117	83.8263	108.169	90.015	99.4479	139.667	97.3217	142.338	127.694	108.079	111.246	101.464	92.3414	88.5289	90.5091	69.4539
G3V6P2	Dihydrolipoamide S-succinyltransferase (E2 component of 2-oxo-glutarate complex), isoform CRA_a	31.8361	26.7251	25.6351	33.1016	30.8892	29.3757	35.2062	36.2978	34.47	32.9503	32.969	28.001	32.885	38.5396	33.8121	33.0478	31.7448	33.4837	40.6286	39.6312	42.0394	64.9962	61.6103	60.3066	32.7007	44.617	39.4044	45.4367	48.129	45.8235	23.9942	36.0804	27.5149	33.889	33.9231	45.086	38.6175	33.6909	38.3823	36.5216	34.2808	38.868	31.3838	27.9814	25.628	33.0518	25.8956	26.9446
P23965	Enoyl-CoA delta isomerase 1, mitochondrial	67.9309	67.8277	68.2228	54.8426	60.4809	57.9986	29.079	53.8229	47.2443	46.5549	44.6599	56.5127	63.3482	68.6247	56.8645	54.2246	61.1477	50.941	52.8025	51.6223	68.0103	40.6755	46.3796	40.7503	50.3612	56.8449	66.0202	56.8034	53.6566	47.8093	50.6909	44.0673	46.6869	46.9269	46.378	48.4012	43.3693	69.7694	58.3398	64.482	67.1086	57.3252	88.2327	80.2994	66.0053	70.5375	66.8375	64.3397
Q641Y2	NADH dehydrogenase [ubiquinone] iron-sulfur protein 2, mitochondrial	11.5849	12.3926	16.1328	10.6839	8.16915	13.2534	17.5635	13.5854	15.4079	12.8584	14.3387	10.6496	15.556	17.9118	12.3326	11.2885	14.2805	9.88436	9.02245	13.3883	15.5463	21.0442	7.49137	11.5613	15.0968	13.9504	22.3965	7.80549	8.88448	8.55702	8.84141	2.76066	10.4862	17.4731	11.5546	2.46822	20.8485	21.9132	19.6618	19.6308	17.1916	19.1589	18.7659	17.6445	18.0909	14.7354	8.43307	10.6077
G4XXS7	Cytochrome c	375.881	413.662	368.112	345.186	356.428	347.964	251.458	211.735	241.56	389.93	347.376	402.734	202.954	188.025	204.834	299.103	234.006	246.605	390.021	366.869	388.184	336.487	403.466	372.518	267.437	297.975	287.501	360.959	341.664	395.12	288.101	139.488	323.771	232.16	236.843	117.363	193.451	175.539	231.081	208.281	214.975	227.862	421.376	436.154	537.876	328.281	352.533	371.491
P97541	Heat shock protein beta-6	110.624	149.858	146.858	111.549	99.9664	118.748	125.465	126.259	125.753	83.2121	87.8273	106.599	119.61	130.604	137.728	111.825	117.396	116.355	91.0309	119.974	120.948	58.3486	78.3406	79.4604	110.776	120.574	118.861	111.754	98.5721	118.896	165.911	205.471	125.554	93.6731	87.6355	197.004	93.653	157.029	118.453	130.988	124.487	128.148	156.206	177.768	121.971	141.711	166.736	146.071
Q6IRH6	Phosphate carrier protein, mitochondrial	50.6082	65.0954	55.7617	13.2091	12.9235	12.0964	26.0121	30.888	24.2691	33.0852	31.4537	29.506	48.7344	48.3456	46.8183	28.9642	26.7328	25.2535	33.7794	29.224	26.1372	10.6575	17.914	14.0658	39.0304	31.2369	30.6988	21.4841	20.2496	17.7189	27.2385	58.7009	43.7491	45.0235	45.0535	98.6983	89.8415	82.4348	138.473	85.6709	79.0265	109.997	52.6054	56.2924	44.9741	32.2397	33.7416	31.3499
P81155	Voltage-dependent anion-selective channel protein 2	26.6883	27.8087	31.1515	7.92905	23.0221	24.4723	27.4684	42.8323	40.6024	25.3158	34.9724	31.9399	34.0946	36.6853	27.7678	26.1961	27.3736	17.5587	18.6875	19.1969	23.6612	25.7817	18.9995	23.6788	29.8577	15.9418	32.1347	27.7496	21.5821	22.4263	23.4958	30.1514	22.5363	39.9503	32.954	24.7732	40.1872	27.9355	39.7514	36.4846	26.486	45.4084	25.2144	20.0076	18.0853	13.4043	24.5354	23.7232
Q6IMZ3	Annexin	36.2815	36.4637	30.9085	30.683	27.2217	27.6897	38.7686	27.2246	35.5961	34.5259	32.3905	32.3733	31.1242	30.2006	26.8177	29.1927	28.0749	27.5623	27.0409	27.3871	27.0636	27.2397	29.0917	25.9595	29.229	28.6647	28.6503	26.2035	26.4917	22.3267	32.4664	29.7155	34.0396	33.3385	33.4806	40.9141	29.0039	31.3523	30.5228	29.6093	27.8321	28.4524	27.3668	26.463	30.9561	26.3785	37.4553	35.3716
P05708	Hexokinase-1	3.75867	3.44898	6.67826	2.88246	3.49522	3.28535	5.23613	3.91438	6.29693	3.80728	4.25861	4.05177	4.49242	6.38755	4.33172	4.77633	5.26432	5.21462	5.84301	5.13687	5.45523	4.33823	5.18753	3.41432	4.3737	4.37212	4.80936	2.42967	1.67004	2.68439	5.76726	10.0928	5.41423	5.48959	7.30554	7.19294	9.02062	10.5606	9.12332	9.46801	11.8602	10.3945	9.48437	6.96179	10.6924	7.06309	7.75836	8.17751
P39069	Adenylate kinase isoenzyme 1	81.9106	74.2599	59.1898	60.1832	59.963	73.7601	61.4412	62.4775	63.6697	67.3628	70.0555	59.6737	69.9382	70.6386	69.5137	78.8467	82.5129	74.6627	64.2813	72.4606	70.7326	76.0292	70.5682	79.1305	94.3453	80.9306	78.7206	106.887	112.107	112.914	125.501	77.8708	117.309	61.7868	74.159	44.9128	66.7735	70.9089	69.6045	57.4373	62.8823	62.3812	81.0071	83.974	77.0102	93.0052	90.1505	91.6262
Q5XIC0	Enoyl-CoA delta isomerase 2, mitochondrial	22.6096	21.9323	24.2618	18.1767	20.2172	21.2087	19.8653	17.7781	16.0481	18.7612	19.6963	25.345	22.3006	23.9324	22.1679	20.8377	21.7774	19.0705	14.9843	21.3169	17.2479	20.2768	16.5883	17.0719	18.3911	23.7286	23.3819	16.5158	17.4386	23.9318	19.9411	12.1552	23.3505	28.5916	15.293	24.5203	37.0731	20.4264	39.9938	21.1758	34.8236	21.2064	21.1581	16.988	21.3219	23.4259	21.0048	18.1175
F1LPV8	Succinate--CoA ligase [GDP-forming] subunit beta, mitochondrial	9.63747	6.42236	6.36463	6.43111	13.8512	10.8854	7.93222	9.59504	10.2834	8.17316	10.702	9.88773	9.35721	9.43435	14.307	7.69351	6.58169	8.48411	10.2772	14.3651	14.46	9.91894	8.41471	11.4239	10.4274	9.67042	11.5593	12.3347	11.5446	7.74054	8.82625	2.62375	10.378	7.80301	5.76715	1.22135	7.59956	4.55688	9.60917	9.98285	8.41143	9.64723	6.89712	7.12658	6.51221	8.73807	6.12253	9.98057
Q6IMX3	Acetyl-Coenzyme A dehydrogenase, short chain, isoform CRA_a	36.2457	36.4524	36.4528	33.9137	31.8771	46.4985	33.2324	26.3836	43.9519	23.1954	33.9794	23.6372	48.1719	49.8411	43.3237	44.333	42.6172	44.206	34.4287	34.5082	39.8199	30.7207	29.2542	31.1998	39.4646	38.3213	40.1611	28.5913	27.8734	29.4714	31.8698	56.6975	34.5004	28.564	27.0733	77.6725	31.3435	34.9915	38.2741	41.4648	40.3601	52.7489	40.9939	50.9824	52.2486	42.1128	36.9327	51.9342
B0BMY8	Histone H3	12.7714	18.5656	21.646	17.9371	23.2571	36.8179	11.4198	15.6418	26.713	17.2393	12.0572	20.114	8.03949	13.045	35.5767	8.42064	8.9616	24.4946	14.2981	13.7755	26.6221	14.147	15.4889	9.24923	14.0141	8.75961	17.4238	9.7968	13.1258	6.26058	51.3473	48.8995	22.174	27.1275	25.458	81.3535	15.6161	53.8674	20.1681	48.2028	43.6064	20.1387	29.7955	24.6295	12.7333	21.6435	26.4762	14.644
O35244	Peroxiredoxin-6	22.0182	20.8731	29.9433	31.4448	32.5398	26.8889	29.7416	33.0793	30.9436	49.8869	46.2052	44.8105	44.0147	39.3935	33.4563	57.4089	51.0131	41.2351	48.6288	42.9428	42.0612	40.6445	45.0165	47.7478	48.5349	38.9616	47.4247	50.3241	44.6515	50.4275	42.0089	50.481	41.1118	44.3841	38.8433	3.35717	56.1137	60.0335	53.1541	43.5521	47.5048	51.031	45.1904	40.1072	51.9606	44.3241	46.2529	41.9288
P53534	Glycogen phosphorylase, brain form (Fragment)	6.36777	4.70667	9.15015	2.2486	8.85667	3.15197	4.58817	4.32752	3.01543	3.55004	3.54415	3.95952	3.85126	6.04979	2.90279	3.49516	3.49174	5.15032	2.80785	2.8642	4.12706	3.2222	4.6861	3.79477	5.9243	3.25724	3.08474	5.02851	1.67625	2.96757	8.5727	10.1294	3.54155	7.92255	8.65235	15.3198	8.83086	15.9468	15.0349	12.773	13.2296	12.5739	16.1565	14.9314	10.3552	11.789	15.9194	9.55743
Q5XIT9	Methylcrotonoyl-CoA carboxylase beta chain, mitochondrial	5.19872	8.796	11.3134	5.37771	8.59911	8.05598	21.646	12.3887	9.94001	6.66501	6.47755	7.2775	10.8451	11.2594	12.1569	7.36146	8.83637	10.2944	8.60305	8.28368	10.0811	6.28016	5.1041	4.14187	6.60886	8.45554	8.62141	6.03129	6.1304	6.84276	9.03335	12.0605	11.2083	9.21575	8.75318	9.23018	9.43146	7.48805	7.64357	7.28866	7.13426	11.8622	7.95518	9.20778	12.019	7.89387	8.65613	6.44691
A0A0G2JUP3	Obscurin, cytoskeletal calmodulin and titin-interacting RhoGEF	0.625254	0.395085	0.553745	0.253198	1.0271	0.860452	1.29199	0.814264	1.06264	0.867099	0.854442	0.825608	0.799015	0.794191	0.821315	0.563065	0.984749	0.771729	0.720074	0.696972	0.738934	0.317834	1.02398	0.793047	0.469076	0.829505	0.791349	0.809834	0.984275	0.760618	0.682294	0.16478	0.994338	0.699992	0.788013	0.941882	0.750227	0.4521	0.700292	0.36465	0.24167	0.696736	0.425766	0.423052	0.409358	0.743076	0.83805	0.813246
G3V7Y3	ATP synthase, H+ transporting, mitochondrial F1 complex, delta subunit	51.682	32.7436	172.769	235.587	259.315	250.487	129.62	128.238	125.922	165.219	164.374	162.073	128.92	141.562	136.647	190.846	209.172	207.987	242.511	247.771	228.827	198.282	202.145	217.756	190.545	185.898	196.817	230.956	240.294	217.39	138.08	28.9367	139.88	169.548	143.771	22.3193	142.138	119.857	161.894	50.3063	121.788	148.085	223.565	201.464	177.977	230.31	45.0317	43.427
Q4PP99	Cardiac troponin C	301.786	327.457	295.664	374.51	382.991	433.975	441.875	460.675	487.204	366.797	385.825	409.865	353.379	334.671	350.317	378.456	381.479	380.701	378.647	358.359	398.862	475.332	446.846	480.72	449.02	433.044	459.75	408.501	432.317	429.742	500.798	883.526	536.833	405.812	390.518	841.921	524.664	506.043	531.431	539.097	479.336	504.066	435.273	427.4	464.891	471.209	436.88	544.128
P07895	Superoxide dismutase [Mn], mitochondrial	73.243	68.8086	66.732	63.3266	79.0217	68.7239	39.1166	35.822	35.9934	65.2337	74.0174	68.5598	47.4244	49.336	50.1077	76.2141	68.4752	80.7485	88.7728	81.6337	89.0879	89.6229	84.6086	93.3492	61.3983	71.0729	59.165	82.8061	79.8943	78.994	42.025	96.7514	52.6968	50.9974	44.9218	102.258	40.4845	46.5101	54.8668	59.3307	48.2137	59.6308	63.1138	73.4408	77.5331	54.3448	55.7807	85.8584
F1LPG5	NADH:ubiquinone oxidoreductase subunit B4	51.8323	52.6501	83.6122	38.6318	36.4023	34.2616	76.9014	82.4718	39.7033	70.9288	61.3504	63.8425	109.439	104.941	92.5656	98.2388	95.2282	54.9057	95.4358	101.062	48.4701	33.4803	68.306	35.016	62.9284	73.7459	81.0093	68.6161	55.4057	27.6108	39.6884	66.8013	46.8295	111.539	112.764	142.606	123.924	82.7326	83.5147	103.901	99.6926	98.6677	98.4028	92.6593	51.7412	117.52	71.1858	72.1358
Q5RK08	Glioblastoma amplified sequence	5.8555	18.5114	13.4544	11.9377	12.9572	10.7371	4.57564	4.63252	6.45207	5.4908	8.85235	7.12942	10.787	13.9407	9.95341	7.37315	5.77318	10.7524	14.5189	13.6942	7.91603	7.92559	3.39984	7.3633	8.5622	8.97156	10.9752	6.23765	8.12367	8.25146	12.3277	14.9819	6.51136	8.82279	10.6301	25.4244	14.5581	12.8351	12.9667	13.3663	15.7873	14.8925	18.0887	16.6794	16.3116	9.30611	14.0861	17.0758
D3ZQN7	Laminin subunit beta 1	2.34839	1.98351	2.20838	6.12212	5.90572	6.46224	4.27483	3.64378	4.40678	7.19593	6.43786	2.36492	2.32157	2.91984	1.99288	1.42067	2.03587	5.88485	2.50312	2.75132	5.11659	1.49216	2.09206	6.85903	1.60585	1.63101	8.50737	6.75734	6.104	1.80266	4.43768	8.74177	3.35404	2.51261	6.17209	5.21244	9.35274	3.40742	7.5608	2.1985	7.90968	6.8809	1.56634	4.05621	5.45554	6.87493	2.72395	2.82512
Q68FZ8	Propionyl coenzyme A carboxylase, beta polypeptide	11.1273	10.2842	8.97272	5.1847	8.89172	11.7495	10.9196	7.29115	7.6864	3.43107	6.64148	8.99333	11.0353	13.7107	12.9529	13.2254	10.6071	10.3563	8.48412	10.9068	11.1944	2.99551	6.98271	7.589	10.872	11.436	12.6385	9.28766	4.68942	6.46304	9.00624	14.0077	11.5638	9.13077	7.93261	17.5707	9.72072	11.6742	14.9091	13.922	7.41359	12.5122	9.48578	10.0362	12.232	9.68675	9.0731	12.0141
P21913	Succinate dehydrogenase [ubiquinone] iron-sulfur subunit, mitochondrial	116.758	117.867	92.5414	93.868	98.5356	92.3757	104.618	102.294	105.723	84.3592	85.1452	84.1684	113.614	95.723	107.097	82.7484	85.7615	89.0121	110.147	50.2731	98.6123	100.164	95.9491	100.59	96.5333	98.9247	101.954	78.4766	76.0733	72.6097	98.6555	100.333	98.4074	87.7764	94.0745	25.7155	29.9736	38.2901	81.0954	88.0303	27.3322	87.7252	74.3197	85.3582	89.8028	77.5792	73.0057	106.375
P07943	Aldose reductase	12.4904	21.6555	14.28	18.8738	20.2876	22.6456	11.9037	12.1226	18.3535	19.28	14.3692	22.7019	18.8037	30.0629	14.7301	22.2295	24.3412	17.4863	18.2229	21.9995	24.3788	17.221	45.9668	16.4187	19.1622	16.8098	16.9433	18.9844	30.3753	16.7006	16.8206	15.6977	19.4855	23.8054	20.6787	27.0537	31.4758	20.8622	25.2335	9.25605	17.0588	16.4358	18.1375	17.9811	29.0981	19.0698	24.8136	16.0471
G3V7I0	Peroxiredoxin 3	136.807	124.907	130.265	128.683	134.356	141.761	68.479	86.3104	86.8465	119.652	124.889	123.467	108.106	114.751	116.797	119.321	117.131	124.754	172.727	168.777	171.397	173.274	179.448	179.269	124.925	117.282	124.069	130.888	127.257	127.511	120.614	232.373	113.792	103.334	107.32	72.7863	134.662	137.606	144.557	146.239	135.921	152.151	129.132	137.064	145.327	132.522	131.608	136.377
D3ZFQ8	Cytochrome c-1	93.5094	56.4106	100.322	36.7028	24.8143	32.6348	55.357	55.4141	34.6364	38.9877	40.7984	28.5913	50.2416	53.1137	89.1538	26.5904	23.7577	23.8329	46.5675	73.6322	76.0376	26.7964	19.4122	18.5557	25.3343	44.845	25.2551	10.1417	23.9435	27.3364	26.2448	33.8861	26.2184	62.0857	56.0593	84.8818	60.2267	24.6582	72.1406	67.4361	75.4699	89.449	30.9084	34.1369	87.801	29.312	24.2258	43.5867
P15429	Beta-enolase	9.58319	17.0087	10.5232	23.591	13.5481	15.1669	7.5892	9.58152	8.50237	7.18215	6.35446	13.9249	18.3436	17.817	17.2084	22.9485	25.3107	23.2212	18.8285	22.2548	16.6943	26.6694	24.6969	15.9561	19.2188	26.7579	29.5292	25.6578	41.3691	34.0581	16.9513	52.8723	25.8574	22.1664	22.0285	32.7523	29.7537	12.8917	33.0534	21.9377	21.8831	28.4885	21.73	15.0602	27.4473	36.4716	16.4707	22.3481
P19234	NADH dehydrogenase [ubiquinone] flavoprotein 2, mitochondrial	172.978	154.498	183.595	196.24	210.583	230.561	146.099	157.877	149.373	158.94	168.513	163.266	143.153	157.155	163.559	143.597	159.411	62.3834	192.342	199.14	207.021	155.848	157.798	146.172	162.387	161.79	76.0254	147.08	146.022	139.915	118.229	428.58	68.6735	134.168	137.578	164.499	125.713	171.178	145.181	73.4225	176.321	151.9	181.297	208.682	241.424	149.82	38.3504	183.342
P46462	Transitional endoplasmic reticulum ATPase	3.37518	3.27016	6.89288	10.4288	5.33266	4.78203	7.19556	13.3009	6.66274	4.64008	5.87626	8.28296	2.64955	3.74361	3.10259	4.38601	5.07198	4.64172	5.4449	5.87154	7.00202	2.54746	3.63386	2.52781	5.15819	2.51327	12.091	3.25409	4.45443	5.5856	11.9261	15.6574	6.37253	7.48157	4.53029	16.4075	7.44072	10.1103	6.48932	9.87893	9.72759	5.64022	3.1487	5.69901	5.72259	2.75027	16.2996	6.11639
M0R629	Adenylosuccinate synthetase isozyme 1	9.7704	10.4119	11.5716	7.64765	11.7242	7.62231	8.4814	9.84976	6.92133	11.6849	10.0813	7.76833	7.82238	10.4938	11.7312	9.77678	13.1671	14.4164	5.60998	8.82054	8.15946	6.84014	8.77945	10.1387	4.82842	8.89719	10.1049	2.32462	5.3294	7.93134	19.1348	23.9861	18.5551	15.2169	17.4155	28.7554	7.3632	12.7273	18.4687	12.6675	15.8109	15.8682	22.7995	26.2606	28.7059	15.0668	16.8079	23.0543
Q62651	Delta(3,5)-Delta(2,4)-dienoyl-CoA isomerase, mitochondrial	31.0483	33.6216	25.7703	32.9043	37.0737	41.2296	14.3756	14.7065	14.9966	25.3739	29.9536	33.6541	27.4561	22.6343	25.7394	30.0246	30.9508	31.5316	27.4472	30.0561	23.303	19.7578	21.8008	26.3365	19.0821	18.445	22.915	31.7644	24.9009	26.0817	26.5051	13.3769	26.0804	26.63	27.9792	14.9077	16.5441	19.7208	26.298	20.8113	21.6264	21.7382	35.8481	36.7358	37.5772	32.8721	28.0869	51.6927
P12075	Cytochrome c oxidase subunit 5B, mitochondrial	80.3114	79.4026	85.5302	100.321	114.373	73.1306	133.189	181.868	145.042	91.3233	111.834	114.586	117.315	130.144	108.598	73.5187	83.3456	82.5915	80.4749	68.2096	58.0599	120.918	89.3217	125.363	111.572	93.6524	112.522	93.5614	112.828	78.496	115.693	168.876	184.349	124.409	102.985	101.419	92.3274	67.4525	205.159	100.122	86.2168	135.307	88.3458	69.9024	85.3135	98.3787	71.5406	43.5809
P12346	Serotransferrin	5.7191	8.73848	6.15917	3.59924	5.4677	6.60482	9.31835	3.81418	6.37083	14.1751	18.4422	18.7873	10.0236	10.7003	11.3469	13.3547	14.1596	15.4301	16.946	25.7317	27.7191	20.4	19.235	23.6708	12.7465	12.019	13.8968	15.0539	17.4067	15.5207	5.71567	13.3664	8.00058	3.53826	6.28842	0.710675	5.85771	5.45326	3.87618	6.05031	2.85828	3.58702	9.76952	8.68048	8.93959	5.61613	8.50075	9.90376
G3V852	RCG55135, isoform CRA_b	0.832358	0.60086	0.700549	0.394704	0.866988	0.685264	0.781165	0.822914	0.736895	0.684124	0.693564	0.735244	0.483533	0.426611	0.407345	0.606971	0.474698	0.565045	0.510811	0.264872	0.372162	0.310248	0.242254	0.572982	0.640983	0.490554	0.213917	0.595254	0.436895	0.29727	0.547514	2.61189	1.05237	0.574013	0.687096	2.32426	0.436081	0.830378	0.735131	0.813689	0.63046	0.647566	0.290265	0.337801	0.459183	0.660419	0.320935	0.369415
P07335	Creatine kinase B-type	24.6599	26.6761	30.7823	36.431	36.5701	35.4582	48.0718	44.9605	44.9277	60.8297	58.2032	51.1992	35.7745	36.1895	37.1391	44.5299	47.5446	46.9503	39.7535	35.0142	40.4935	29.464	25.4151	25.7597	43.7975	44.5004	45.5535	50.1682	44.3597	42.978	42.8217	37.3695	56.1922	54.3208	49.9903	35.9802	46.5404	43.0587	49.5311	46.7357	42.2795	46.1861	50.2733	56.954	62.6188	41.3802	43.3199	38.5757
Q7TN00	Cardiac titin N2BA isoform (Fragment)	0.320122	0.281191	0.193134	0.124778	0.0955542	0.193259	0.349778	0.218615	0.13028	0.117288	0.136964	0.20931	0.147203	0.232046	0.163951	0.108062	0.172156	0.224879	0.255544	0.0714289	0.297746	0.107819	0.092122	0.064949	0.0757757	0.216767	0.241478	0.17636	0.160265	0.116888	0.305231	0.724851	0.340059	0.128138	0.208469	0.613965	0.177246	0.108982	0.163845	0.231547	0.0766054	0.252662	0.188855	0.218415	0.254371	0.163517	0.148214	0.350904
Q4V8F9	Hydroxysteroid dehydrogenase-like protein 2	18.7036	10.1064	17.1634	17.7898	16.2326	14.9626	18.7633	17.9187	16.8212	17.3989	14.2957	16.2346	17.592	16.2317	17.0565	15.0773	16.0489	14.6817	12.8667	11.2256	11.4493	11.5645	13.4101	12.2352	13.6599	16.3808	15.918	16.5311	10.1461	14.1422	20.1417	42.3095	19.2644	14.2371	18.7665	20.8372	15.8657	17.973	16.0968	14.8983	11.9995	15.9672	15.2687	18.4974	16.5644	17.6491	18.5061	17.1866
P56571	ES1 protein homolog, mitochondrial	46.7668	53.2641	52.4328	55.2514	60.7077	57.4106	64.3249	60.9675	59.7414	50.264	47.1528	46.4744	68.3489	72.3702	73.6216	60.0747	62.1411	59.0019	54.8751	56.1986	56.8648	62.9267	65.6751	50.182	60.7132	64.7428	62.494	70.9487	70.9852	61.6679	64.0101	13.8634	66.474	41.823	35.2329	15.8128	43.6253	46.977	55.1985	44.0877	40.5872	58.1202	41.2896	38.5605	52.4471	45.6715	27.425	48.4824
Q704S8	Carnitine O-acetyltransferase	7.72648	5.99825	11.1095	8.7091	10.325	6.763	3.61935	5.77951	1.64387	6.33719	8.33703	5.45931	9.81572	11.8085	9.812	2.31375	6.01697	6.06544	3.03566	1.58538	3.8026	3.95671	3.6711	2.81185	3.14541	4.49884	5.40437	5.70956	2.29415	2.41523	7.2696	1.51806	8.06924	5.96362	7.16814	2.83435	5.40446	5.89088	6.2882	5.13832	5.89369	6.302	7.87172	7.37007	7.24664	6.09444	5.78986	5.91747
P11530	Dystrophin	0.486757	0.498816	0.730963	0.624699	0.553552	0.70796	0.710253	1.03814	0.885211	0.694411	0.609221	0.551663	0.981278	0.750169	1.16137	1.02945	1.14679	1.1784	0.92906	0.930584	0.649017	0.742559	0.692404	0.899174	0.348759	1.11445	0.96761	0.902073	0.651044	0.631868	1.5852	1.8056	1.1785	0.462245	0.954502	1.46222	0.886384	0.746631	1.37482	1.35664	0.886874	1.16613	1.0176	1.12356	1.16808	0.941563	0.747916	0.920885
G3V8L3	Lamin A, isoform CRA_b	1.50821	2.19662	2.49965	2.2289	2.68388	3.04206	1.83821	5.54704	2.82717	3.48398	1.12496	3.20501	1.8522	1.45899	2.15151	1.85823	2.06137	1.57098	2.3488	1.63956	2.30301	4.67044	1.48768	1.76398	1.58478	1.19168	1.14515	2.45996	2.34553	2.56525	2.75614	4.45896	4.09015	2.66322	1.18749	5.01722	2.07953	1.12076	2.21747	2.18069	4.02651	1.76643	0.874282	2.62859	1.34651	1.53995	1.39499	1.65192
Q62920-2	Isoform 2 of PDZ and LIM domain protein 5	26.6876	24.4798	25.6634	25.4699	26.7892	24.4331	23.5623	25.5955	20.4063	17.1184	17.5954	20.6261	23.8326	23.8767	24.7186	20.571	20.5451	20.3971	28.6969	27.5959	27.3625	20.1378	25.2117	23.387	26.2555	26.3071	20.9437	26.2409	21.3507	23.1102	21.0102	34.9962	21.0263	20.8258	15.8432	48.0859	17.6851	13.4457	14.9297	17.1847	13.9434	17.7665	10.9706	17.5938	17.4375	20.2972	18.1207	25.5095
P21571	ATP synthase-coupling factor 6, mitochondrial	135.422	84.9843	135.252	183.276	131.191	103.544	72.947	84.091	109.648	159.658	92.1035	82.5391	145.166	102.337	109.641	177.957	159.728	135.401	107.594	107.196	133.186	137.439	323.549	199.637	148.306	219.571	77.3154	118.089	116.481	110.441	109.381	106.288	123.659	100.909	161.249	87.2084	156.735	172.83	126.706	89.2509	176.862	92.8288	165.692	119.603	139.818	159.434	151.741	91.9398
Q6LDS4	Superoxide dismutase [Cu-Zn]	73.1816	69.0548	119.157	48.0118	153.187	175.237	41.8268	37.5646	111.503	105.277	124.729	98.5177	64.5787	88.8388	94.5985	68.956	90.9157	75.5239	173.823	164.953	162.469	68.9729	47.1868	46.4951	77.0435	57.5189	144.685	63.0256	137.98	146.011	96.1779	11.7756	47.3872	155.729	138.624	99.6376	55.6391	114.396	108.611	100.406	104.019	100.902	160.71	143.144	94.5206	154.624	148.372	148.745
Q7TQ16	Cytochrome b-c1 complex subunit 8	74.4851	74.3987	64.9046	32.3883	41.4088	36.305	73.247	30.2147	28.7105	55.5186	37.2655	33.8093	45.4614	72.1268	75.2159	29.7685	43.791	19.7532	54.7456	52.3666	51.6599	37.7379	68.4053	68.7823	39.3104	39.4831	41.0447	31.3266	36.7829	26.3247	41.4248	16.8862	33.778	33.3064	36.1127	19.9575	74.132	45.7157	37.7399	53.1983	36.8491	41.0789	61.7468	40.1553	49.044	22.5714	42.035	21.6102
P04041	Glutathione peroxidase 1	31.9949	42.6583	31.0375	40.5242	32.8844	39.5049	50.5347	39.1814	40.8737	56.9668	57.9463	57.8101	38.4458	38.0944	38.2615	29.7146	39.486	25.4623	58.7821	55.9501	52.5584	40.3627	44.2695	48.7666	30.5731	45.2545	43.1331	56.7202	51.9517	49.9668	56.6753	91.51	54.5359	39.5923	33.7998	82.8339	49.6288	46.833	58.3821	48.9725	52.4231	42.3051	40.5946	30.6259	45.9398	37.6994	57.8524	46.2408
Q5RJN0	NADH dehydrogenase (Ubiquinone) Fe-S protein 7	13.4532	14.6937	15.5445	12.6722	10.4571	8.30585	13.0765	13.0069	23.6529	8.72557	15.3598	7.36084	26.3878	22.0479	20.2599	15.5751	14.0422	15.1391	10.9964	8.71749	9.83645	15.2619	2.56498	7.50708	10.2608	7.44051	11.1828	4.78223	5.27525	4.13407	7.54065	23.4016	16.8536	12.9345	13.2845	4.87488	20.7892	21.2001	18.538	23.9578	16.1375	20.1883	24.4126	22.0936	26.8709	13.1689	15.0566	9.68089
P10860	Glutamate dehydrogenase 1, mitochondrial	6.72445	6.83054	5.04308	6.91592	4.03844	5.78126	5.88276	4.68594	6.75698	7.86737	5.05591	10.3748	7.00441	11.49	9.0531	10.2402	4.82295	9.28965	9.32244	1.67396	6.09502	11.4256	6.81916	3.11567	13.9358	7.93703	10.7767	10.5141	10.779	12.1945	5.49026	3.28497	4.5956	8.71864	8.36289	2.59312	7.40591	6.37191	8.19501	7.17818	7.46029	5.36352	3.36633	6.73661	3.72192	7.14577	5.44147	3.76092
Q5XIH7	Prohibitin-2	30.4942	26.8714	30.0343	28.1144	29.5141	24.5792	14.8339	30.4013	27.627	11.2431	14.5219	12.9575	18.3289	22.0006	24.7095	26.3457	23.9881	15.1767	26.4009	18.0782	20.4363	12.0908	15.9252	20.207	20.9557	12.2562	12.3329	11.2847	8.12374	6.50527	37.609	42.4611	21.0156	22.1716	28.6641	40.8763	25.3878	22.0117	19.9046	22.6187	36.3069	19.9524	26.9629	31.9201	32.0332	30.229	37.8489	34.6764
P29266	3-hydroxyisobutyrate dehydrogenase, mitochondrial	33.0036	27.7323	23.9713	28.3381	27.401	27.5954	16.0093	29.1646	15.0985	22.7342	27.1693	25.9481	41.0996	40.0054	31.9121	25.0057	15.9054	25.8588	34.472	33.6829	24.797	28.9258	28.1485	33.1829	32.9033	26.8635	25.4341	31.6271	23.6218	30.7234	32.9227	49.7543	24.5799	15.6283	19.5792	32.5973	18.0795	10.7937	19.0567	20.0859	18.3936	21.289	23.3161	27.6896	25.7873	20.4007	26.6391	30.8858
G3V913	Heat shock 27kDa protein 1	38.9338	35.6354	31.9021	35.9263	35.852	34.6195	30.8073	32.876	28.3704	41.5633	40.22	37.2393	29.8198	27.6892	27.7061	31.913	31.6449	28.5931	44.6514	50.0607	45.226	38.7932	38.0727	36.0103	31.0111	30.7875	28.946	33.9133	31.0387	31.8418	19.9843	2.71652	28.8809	14.9021	17.9933	9.74743	19.6156	21.5993	24.7636	22.6425	18.0832	27.2207	18.7743	20.4355	30.7944	22.3809	8.15731	21.4144
Q6P0K8	Junction plakoglobin	10.2955	8.12019	8.19831	6.48181	3.89921	2.24408	2.57682	6.51357	4.04729	3.55168	4.00122	4.71992	4.43295	7.14538	5.91307	4.42831	6.4713	8.22282	5.93274	3.53692	7.78403	7.92097	5.50956	2.43885	5.55552	4.25848	4.3565	1.991	5.53308	1.8401	5.79949	5.86731	3.17119	4.22528	7.83326	7.16562	6.78513	8.92826	6.26269	6.69952	6.89197	5.02942	7.78302	8.66916	5.52089	6.60118	5.04124	4.56125
A0A0G2JVL6	NADH dehydrogenase [ubiquinone] 1 alpha subcomplex subunit 8	75.2551	84.4633	87.6415	98.1516	92.3715	93.2307	104.844	102.694	105.932	84.3997	85.2702	84.4272	103.495	93.8117	105.427	90.8196	93.8862	94.9032	100.939	100.943	94.8248	108.055	108.488	110.515	99.2774	97.8817	103.063	89.0966	96.2783	88.4111	100.469	49.8392	114.874	100.814	84.553	65.4067	89.0225	79.266	97.959	91.734	79.6748	104.275	75.9175	74.7024	111	87.4567	107.899	111.097
A0JPQ4	Tripartite motif-containing protein 72	7.99651	6.99068	10.2532	7.84968	7.39382	8.49476	9.84289	9.34962	5.04873	8.66771	7.50992	8.64628	9.98442	11.1315	10.5593	11.7402	11.7564	10.6881	11.0562	7.57652	12.371	8.24405	8.12831	6.76645	7.79353	4.15483	11.255	5.43113	5.10775	6.24023	8.32696	2.96722	10.3073	9.35389	9.61444	4.40358	14.8257	13.751	15.3161	13.3277	14.9091	15.1807	9.63363	10.9815	9.96257	9.08016	8.66849	4.74915
Q9R1Z0	Voltage-dependent anion-selective channel protein 3	31.0674	33.0434	30.6755	22.6822	17.5282	14.0693	20.5901	29.5523	30.8372	18.1542	17.7423	19.9052	27.4857	29.1805	29.2586	26.7792	22.4047	24.2603	19.1	15.7224	21.0486	22.9883	17.3364	18.2101	25.4593	25.7115	24.7867	18.5676	20.8367	15.7127	20.2746	8.87302	24.7861	35.5837	22.737	6.92215	31.7856	31.0657	45.6141	38.5062	36.9633	49.7531	24.3554	24.9849	42.0628	19.9879	19.9612	14.5936
P19804	Nucleoside diphosphate kinase B	59.3257	56.9689	58.1864	70.1128	65.6713	61.0826	57.9243	62.096	71.6614	79.0643	85.2595	82.6409	70.3034	59.8701	60.0144	111.653	103.283	103.756	86.139	81.6155	82.936	66.6083	68.8038	77.4722	70.9946	70.7119	88.6386	80.8262	81.2405	95.2863	81.6686	176.332	89.9095	101.451	104.705	272.152	89.2889	102.291	101.524	87.8095	99.9434	103.571	88.1044	91.3156	83.3743	115.175	115.041	89.5776
A1A5L2	Pgm1 protein (Fragment)	2.5216	5.1656	2.54118	2.17448	1.76592	3.98593	1.89636	3.96909	3.20241	1.28451	1.87025	3.90674	1.77094	3.07103	3.5564	0.804894	4.14887	3.41632	3.59793	1.51085	7.50467	4.60498	1.26673	2.55314	3.16733	1.16869	6.27282	1.70316	2.72425	5.12658	2.55443	3.70648	2.23107	1.74069	2.66151	6.45598	3.3445	6.41496	5.01041	4.77205	2.88614	3.00917	12.2709	9.29311	4.10881	3.94161	3.64278	2.6003
P11762	Galectin-1	37.2357	39.8326	36.3778	37.9242	39.0183	39.8327	43.2984	46.2304	53.011	46.8865	42.4849	39.6239	45.613	44.083	49.4437	43.0669	42.1689	45.9798	50.652	51.3189	50.9013	43.4174	48.9074	44.7992	49.2929	47.512	39.2062	60.1317	55.0251	59.5357	46.5172	16.7742	47.5763	45.6454	42.071	12.5549	28.6799	39.8551	50.4074	42.7795	31.0458	39.6855	41.1601	29.9718	50.1596	33.2325	30.8853	27.7872
Q5XFX0	Transgelin-2	4.04163	7.09237	8.867	9.72691	16.0079	15.0534	15.3209	9.78794	13.4274	14.68	12.4461	19.2299	7.59235	3.61601	5.80154	1.71864	3.00377	5.60496	5.38941	4.92022	3.65085	2.13942	6.80195	4.22154	4.03428	9.43155	2.77179	5.8479	3.23379	6.19527	21.1187	42.5445	12.8267	4.75266	1.94269	17.0747	8.73056	12.7715	5.43571	8.50914	9.09495	2.43894	10.5389	8.77102	9.06929	10.4369	10.2146	10.8569
A0A0G2JSV0	N-myc downstream regulated gene 2, isoform CRA_a	21.069	13.8899	25.7114	14.3804	12.3156	18.7807	12.2107	18.2474	21.0151	11.7068	19.6148	20.078	21.9052	25.7787	12.9893	17.5652	16.3895	21.8883	16.5765	19.8297	18.7745	16.7165	19.1291	10.9299	15.1127	18.914	17.3143	11.9747	11.4667	6.97953	13.6106	38.5479	19.4839	25.4202	23.5184	31.6316	20.2711	21.4134	37.5661	20.0524	16.6216	18.0236	19.4456	17.1103	14.3074	17.219	9.43758	16.3589
A0A0G2JSH9	Peroxiredoxin-2	32.1451	20.341	44.9265	37.0309	39.7242	30.6507	21.4124	47.8222	26.4761	34.4897	82.4964	39.2456	36.9965	42.8698	50.1118	66.7536	49.0397	72.2836	37.0416	52.2026	58.6709	49.8696	48.014	47.2278	36.0871	74.168	45.4915	61.3916	57.0708	51.633	77.412	213.511	43.6751	34.3764	73.6055	143.597	72.8859	90.7319	71.4923	56.0869	71.7893	76.9529	68.1293	14.4309	86.7055	45.4401	114.196	55.4909
Q497B0	Omega-amidase NIT2	4.79629	9.97772	4.63708	4.24342	5.31671	11.2693	6.46307	4.9917	5.20286	7.37789	3.53895	9.19749	4.22149	3.84293	3.34403	5.78461	7.23642	6.67219	12.0325	10.0553	11.672	7.3973	6.67885	13.7012	8.07808	5.08489	3.96463	7.28883	6.65744	6.09654	5.58981	9.02237	14.6943	5.22428	2.81784	3.37717	15.3577	5.66767	17.346	4.1158	2.63869	8.44481	12.3	13.3763	18.0642	8.59433	8.24264	6.3441
A0A0G2JSH2	3-hydroxybutyrate dehydrogenase, type 1, isoform CRA_a	21.572	31.504	36.1684	13.9498	19.2151	44.0157	13.7955	38.8798	34.6152	31.2427	22.2592	20.5311	67.8681	79.0027	75.9456	59.786	54.1064	61.2276	17.2067	43.5693	45.6738	23.2402	21.2073	31.5969	61.3937	59.8821	61.5033	36.4496	35.8102	40.2225	39.7536	64.6097	36.1384	25.0878	41.6866	44.1842	18.6323	15.2413	40.6725	17.8784	31.8639	37.6799	53.5235	51.8421	55.6315	39.4176	33.611	39.4402
Q07936	Annexin A2	20.0785	28.3225	18.7077	18.4377	17.8353	19.9248	34.6671	30.6904	30.5331	22.3743	24.4111	23.0096	22.8371	21.1854	20.9368	21.3418	21.3915	21.8307	17.972	17.4501	17.7622	15.7805	14.7653	15.6593	15.9773	16.8175	23.4466	12.161	16.5999	17.8728	22.9854	64.4041	24.8441	17.9976	18.7623	43.2433	16.1291	28.5093	17.6973	18.6932	15.3417	16.3494	12.6605	16.1094	15.7658	17.9259	9.44305	29.8287
G3V7U0	Cysteine and glycine-rich protein 3	81.4714	48.9492	36.5278	68.5177	57.7268	64.2956	66.8305	105.822	110.022	45.1189	43.5831	42.9229	37.6603	48.0079	68.9935	68.5632	96.7713	83.8296	79.525	70.527	53.5471	75.3701	68.1705	71.63	70.0308	88.9932	75.3871	52.1914	79.7812	45.0414	68.1882	20.981	65.7295	81.253	80.1816	26.3657	89.9515	81.9238	61.0344	50.6339	73.5619	38.8004	73.6064	31.7782	45.8728	92.1775	85.8249	63.0942
B5DEL8	NADH dehydrogenase (Ubiquinone) Fe-S protein 5	24.2963	23.4124	28.5775	45.9631	45.7444	46.1944	40.2286	35.0921	45.0928	41.3096	40.8853	35.4097	41.429	41.95	34.1058	29.4469	37.3529	26.1325	59.1121	52.0621	39.8308	43.6714	56.8943	46.473	36.0209	36.1329	34.7171	49.9491	46.7124	40.1162	27.6348	56.813	35.1697	35.514	31.7519	5.95589	44.1041	35.6967	42.9322	32.5962	28.7304	39.3985	31.0487	33.4477	33.6791	38.859	15.0356	19.1584
A0A0G2JU96	AHNAK nucleoprotein	0.52959	0.71325	0.644147	0.70309	0.739295	0.597144	1.35586	1.40098	0.931412	1.12796	1.10261	0.887591	0.696185	0.66129	0.800882	0.704955	0.804112	0.882598	0.708564	0.597293	0.49724	0.60638	0.795456	0.885468	0.792777	0.880115	0.511583	0.961835	1.01459	0.932482	0.910293	0.205564	1.07571	0.952951	0.662077	0.531042	1.21729	1.00967	0.982569	0.847	0.849361	0.966631	0.72634	0.595229	0.663216	1.00646	0.925539	0.656379
D3ZUX5	MICOS complex subunit	11.0996	15.6832	11.378	8.74175	15.6026	14.4974	19.6573	18.271	27.8969	15.1152	17.7979	14.7705	17.9887	14.1149	15.2995	11.1099	7.37353	11.6752	10.8339	9.49931	9.70585	8.99814	10.5801	5.62683	11.0949	16.2808	10.5686	11.7063	13.0285	11.7502	12.834	13.8658	23.9415	16.0264	13.7173	28.9755	12.9784	11.1123	20.1061	13.2404	12.6964	19.7763	11.2961	9.71003	8.11049	13.8993	10.5083	16.6261
Q5BK63	NADH dehydrogenase [ubiquinone] 1 alpha subcomplex subunit 9, mitochondrial	21.3355	30.8249	33.1771	14.887	19.542	19.4895	11.6114	12.975	13.0752	17.2825	16.0872	20.0391	27.7622	30.0426	29.4513	20.5934	20.7033	23.1681	26.22	24.9375	26.9607	5.88507	15.8598	13.9656	22.4725	27.1656	25.0024	13.4827	13.0437	10.3447	30.8069	55.0333	24.1274	26.0883	33.6796	71.0826	52.5291	77.8534	54.4217	75.7222	85.82	64.9821	55.5942	59.493	54.3083	37.7215	43.1038	56.4614
Q5BJQ0	Atypical kinase COQ8A, mitochondrial	2.63518	0.888499	2.1721	2.66357	2.31563	2.96184	1.9903	1.59455	1.86532	2.78624	2.21836	1.44995	3.0437	2.01106	2.85236	4.35805	2.45979	3.29017	0.87062	1.50948	1.6845	1.96991	3.6785	1.61544	1.4575	1.53498	1.40173	1.88551	1.7418	1.21598	2.05996	2.90105	3.07522	4.22844	3.24091	6.22053	4.05209	3.69909	3.11723	2.06023	3.21427	3.86644	3.29932	3.52258	6.7066	3.02927	0.982804	1.94251
A0A0G2JVM0	Delta-1-pyrroline-5-carboxylate dehydrogenase, mitochondrial	5.33314	8.03053	9.36088	3.53399	8.21675	7.73924	4.33216	5.11895	6.58674	4.92728	5.70858	6.39885	7.20052	15.0371	14.482	10.7392	8.88131	15.5112	10.2087	9.50857	8.74975	4.28146	3.71339	6.59494	9.28307	9.30283	8.68727	6.3114	7.66017	6.74348	6.35501	3.8591	3.77301	5.9923	7.31678	6.18956	12.4502	14.4603	7.74743	11.3853	12.9622	8.73299	15.5334	13.2106	6.01079	10.8506	7.98994	8.85484
Q66HH8	Annexin	13.1855	13.9144	10.2391	17.5572	15.0909	17.0237	18.1433	17.02	15.6648	9.62825	14.1145	14.6544	13.4745	12.959	11.9078	15.3364	15.8943	14.0991	22.8945	20.6995	22.2656	26.0775	21.2497	25.5147	21.7433	21.3647	21.5179	19.1105	20.8429	22.4761	11.1714	25.1733	17.1037	16.6948	16.1924	24.7745	14.1644	15.1115	12.6953	14.7671	19.1573	16.7659	16.8667	15.8924	17.1792	14.0004	22.3894	19.324
P10111	Peptidyl-prolyl cis-trans isomerase A	81.0594	81.6732	28.2358	30.3121	33.0388	29.3193	35.9687	140.665	38.2481	36.8752	35.5649	37.8655	101.16	108.278	34.1301	34.122	21.167	95.9054	27.2546	29.8734	93.4322	89.5285	18.5001	16.2125	124.467	11.9122	18.5407	17.7318	139.693	32.1571	56.1908	26.5941	70.0607	18.9841	28.9222	75.4674	28.242	80.4641	27.4792	83.5286	18.5454	74.3129	18.135	23.6483	68.4741	23.967	76.6062	80.6451
P04785	Protein disulfide-isomerase	4.83969	2.52232	4.37948	5.55852	3.93697	5.14941	5.83633	5.25336	6.53087	6.45991	6.08424	7.32358	2.3877	3.63883	2.88309	4.78478	3.06523	2.79744	4.28488	1.04026	7.57376	0.738734	4.48719	1.53475	4.51513	4.50904	2.63902	2.29031	2.92124	3.1748	7.23267	13.2014	3.82133	4.36791	4.28811	10.5286	3.19199	5.11499	4.58871	8.35336	5.04348	5.35428	3.3664	5.07151	5.60343	4.45832	6.7693	6.91358
A0A0G2K5F1	LRP16 protein	9.58024	6.95944	8.92056	3.95786	17.9137	6.15245	24.1498	7.33656	8.24098	31.0183	8.07469	23.0496	27.1755	24.5843	28.9574	23.2067	23.5557	24.7744	8.4738	7.21147	7.75689	6.21458	19.146	20.7381	10.4965	22.4406	27.0786	25.7788	9.12912	6.21962	8.27965	14.9637	9.92813	21.0847	18.1467	33.0982	11.851	16.4775	12.1796	5.89782	17.0156	21.6323	16.8548	10.0236	9.65968	8.30587	9.5699	6.09616
F1LNH3	Collagen type VI alpha 2 chain	7.90591	7.3724	9.08514	8.76187	8.98657	9.29819	11.2766	11.7754	10.5064	6.59867	5.68204	5.22649	13.2305	12.9297	12.6575	11.0489	11.5617	11.0575	9.04656	8.59841	8.54606	7.64966	8.01705	7.46106	6.1986	7.26096	8.30692	5.17175	5.27546	5.04076	10.8473	12.3007	15.0555	14.1871	13.7657	7.22535	10.5292	8.47692	12.2505	8.03322	8.84953	11.6611	6.37098	6.65432	8.59392	8.31147	8.0691	8.39821
F1LX07	Solute carrier family 25 member 12	2.26952	5.35701	2.81904	2.73185	0.593378	1.1522	1.92619	1.54159	1.12828	1.04591	0.750595	2.23282	4.37663	2.13906	4.3227	2.92058	1.74179	1.01824	0.616745	1.60694	3.44734	1.89845	4.1768	1.86233	4.20704	3.27717	0.486622	1.36917	1.32001	1.64321	4.57371	2.04843	4.02069	3.85076	2.14239	4.38622	7.29758	4.44715	4.54459	8.98151	4.27198	7.26154	7.35268	5.9687	6.01598	3.45675	1.53639	1.95517
Q63362	NADH dehydrogenase [ubiquinone] 1 alpha subcomplex subunit 5	77.1939	80.3274	123.958	114.371	130.776	105.709	207.626	211.895	169.311	171.882	183.715	168.572	126.67	155.078	140.046	132.452	109.04	144.447	118.739	115.216	130.715	132.969	132.21	145.065	141.848	139.863	112.316	156.144	115.713	155.487	187.934	409.075	164.073	146.564	141.168	50.4466	155.653	173.151	162.004	57.4078	184.364	154.74	131.792	115.475	141.793	157.717	81.7382	92.1718
P36201	Cysteine-rich protein 2	19.7092	17.0159	13.8209	18.2012	15.8361	13.1022	7.45356	12.6494	14.552	27.5423	17.3748	15.6823	15.3981	11.3948	11.8606	23.6606	14.8724	17.6883	18.3686	18.0385	12.8649	13.3238	9.80621	12.9656	19.1239	11.3984	8.29279	14.7283	13.7651	13.6551	10.0655	8.66905	17.5074	25.1528	22.7171	5.2942	21.2234	22.8478	23.9766	19.4429	20.7178	24.7974	16.9603	16.816	24.7143	18.0777	14.0512	14.602
A0A0G2K926	Alpha-1-inhibitor III	0.702541	0.313482	0.692289	0.664315	0.791491	0.650172	1.29995	1.0794	0.763654	3.18008	3.52826	3.22929	2.60173	2.56921	2.73206	2.56171	2.75051	2.77587	2.29944	2.45876	2.6016	2.10898	1.96389	0.447021	1.8311	1.91582	1.79955	2.676	2.00649	2.79452	3.57455	5.32118	1.98289	0.251609	1.11118	3.92445	1.75673	0.501823	1.69082	0.838921	2.18341	1.07569	1.54738	2.22457	1.68996	1.44417	2.32209	2.72602
A0A0G2JSK5	Integrin beta	0.926421	2.25292	4.32851	3.42101	5.68478	5.6361	3.36224	4.75867	3.28197	0.740818	4.19975	5.03859	2.73337	2.71316	3.38306	2.67207	1.36258	2.24816	1.64452	3.27777	3.37305	1.52251	1.8383	2.31939	3.03771	3.49529	4.13106	1.6043	1.88684	3.89493	5.18714	8.73608	3.62682	2.59361	6.13606	9.73777	2.65507	4.16761	2.50076	2.981	2.39654	2.70662	2.43624	3.34472	1.80291	1.37526	2.36409	2.46438
Q6P6R6	Transglutaminase 2, C polypeptide	1.30859	9.89794	3.09863	3.22706	1.49594	3.54629	6.74337	5.79897	6.29635	4.51545	4.86592	3.98222	4.00657	4.09381	3.22447	3.12417	3.22272	2.81686	4.00289	2.63776	2.87159	3.3188	3.08695	3.32891	3.35288	3.25227	3.10964	3.38457	4.91107	4.71279	4.48449	10.7781	6.3272	5.22775	5.10171	13.0014	6.37824	4.26019	6.73156	4.86424	4.415	6.25099	3.66482	3.38112	2.51558	3.81384	2.62734	3.82554
D4AEH9	Amylo-1, 6-glucosidase, 4-alpha-glucanotransferase (Glycogen debranching enzyme, glycogen storage disease type III) (Predicted), isoform CRA_a	1.03326	1.58676	1.45777	0.611468	0.707806	0.643021	0.872414	0.493571	1.065	1.04245	1.25778	0.870632	0.93742	1.5411	1.09029	1.10767	1.11463	0.917532	0.922502	1.28378	1.40233	0.634636	1.26313	0.753202	0.567187	0.898058	1.72658	0.547684	0.474055	0.449919	1.69778	3.17974	0.51112	1.18319	2.09895	1.94605	1.28125	3.18532	1.56339	1.92045	1.51388	1.70682	2.47587	2.76527	1.97769	1.97237	1.32058	1.3136
P45592	Cofilin-1	20.8108	20.7954	16.7034	16.8785	10.4985	21.9144	14.2381	15.0334	21.0305	24.123	25.5114	29.0656	9.79868	9.65492	8.63729	10.865	8.93603	20.6841	18.9068	24.3617	20.5701	18.5999	10.8188	23.2442	18.2427	11.1352	21.2994	26.3753	32.7692	23.2265	16.256	6.40605	20.319	12.788	13.0321	3.78325	14.1956	9.62302	13.6069	8.39779	12.9901	6.33737	20.2101	5.59969	10.9693	9.6485	14.2208	15.5046
Q2TA68-3	Isoform 3 of Dynamin-like 120 kDa protein, mitochondrial	1.8062	2.51314	1.38827	2.91726	2.86916	2.31032	3.14689	1.80687	3.05579	2.20406	2.49998	1.96435	4.54412	2.13067	2.70808	1.19195	3.62568	2.58073	2.5022	1.1038	1.95329	1.08395	2.25338	3.57743	1.5116	2.90105	1.45408	2.19905	1.38515	3.17255	2.42472	3.75677	3.55977	3.75991	3.03075	2.27151	5.33745	1.89251	3.13016	5.01573	1.31825	3.9951	2.40622	2.17513	2.20157	1.97786	3.56233	0.987825
M0R6K0	Laminin subunit beta-2	1.79908	1.57017	3.20751	2.05756	1.16245	2.78595	1.49302	2.14336	1.09574	1.51305	1.41319	1.92143	2.2266	2.33539	1.77834	2.15987	3.28881	2.07089	2.02457	2.83567	2.09181	3.01346	2.72738	1.72565	2.17471	0.795896	1.05393	2.27006	3.80235	1.34175	2.30619	2.56116	2.49504	0.77062	3.93543	4.29194	1.96456	1.98569	1.48838	2.96198	2.71628	2.53413	1.96171	1.10107	1.27884	1.65933	1.8602	2.38982
Q8VID1	Dehydrogenase/reductase SDR family member 4	6.27003	4.93069	10.4169	7.72126	6.48464	6.99527	6.58831	5.63115	6.69771	6.34151	6.73817	5.62288	12.3337	12.2375	10.3884	6.18641	7.25304	7.3132	8.26801	8.18112	7.18236	0.847603	5.73973	4.99539	6.29262	6.72314	7.64907	4.70455	5.03825	3.82942	6.8188	3.74277	7.67971	7.74585	7.15141	0.645087	9.04253	8.64862	8.11743	0.715306	6.3171	8.31494	9.38466	9.44232	9.16435	8.03894	8.73944	5.42977
B2RYS2	Cytochrome b-c1 complex subunit 7	144.592	146.383	132.56	92.4889	89.8746	40.9105	88.6133	85.6545	82.7795	183.434	169.848	182.718	58.3524	52.0401	64.097	55.0936	35.0364	50.7789	112.243	107.684	100.41	103.813	113.638	107.496	57.0371	94.588	91.6717	57.6865	131.72	118.875	56.5515	20.7702	48.1934	57.6395	51.5356	34.9713	43.495	30.4589	44.1108	29.4208	32.9315	58.8864	87.695	82.6216	94.2691	57.2886	67.5318	66.3283
D4A3B0	Talin 2	14.87	1.08348	2.19207	1.84408	2.58565	2.31318	0.864384	11.346	9.96705	12.0917	1.52315	1.54228	11.6038	2.36622	9.56435	1.05871	12.505	0.764502	9.03959	0.770444	1.84536	11.9924	1.20449	10.2933	11.4475	1.02167	10.4617	9.12021	9.86259	7.96364	2.90322	29.7183	0.852943	14.0786	1.01783	3.40316	14.0718	1.34236	1.75061	15.7429	1.57493	1.46469	1.57623	1.34746	1.1501	0.664868	9.4219	0.824597
F1M820	Sorbin and SH3 domain-containing protein 1	1.35291	4.08188	3.51541	1.21934	1.83765	1.22847	4.20045	4.22159	1.48849	1.04428	1.39426	0.96294	3.49303	3.25239	3.81878	1.59346	1.87527	1.3373	2.44527	1.5997	2.43612	2.72231	2.71816	1.18062	3.36859	1.5332	1.94349	1.29727	1.16343	1.59951	3.24868	3.20162	2.74078	1.66313	0.98474	0.337582	5.92028	5.02019	2.84298	2.26755	4.41119	1.32476	1.81278	1.74127	2.59206	4.13331	2.23738	1.65672
F1LRJ9	Methanethiol oxidase	1.38115	1.0981	0.598593	1.13617	0.977489	0.826531	2.05235	0.633283	6.08358	1.40304	1.86054	1.76989	0.677687	1.56265	2.6042	2.86123	3.75403	2.20155	2.60083	2.46558	2.92808	2.28604	2.97087	3.20254	2.81346	4.10634	2.14836	0.788957	1.14214	2.05885	4.21401	0.894551	2.5764	5.56291	3.99682	1.23699	4.55644	5.72888	4.60439	5.48897	3.24296	4.09316	4.50392	3.87257	4.1815	3.26073	1.62694	2.70666
A0A0G2KAQ5	Myozenin 2	58.504	56.1875	59.8163	62.9469	61.2139	61.0895	64.8682	63.1568	62.974	52.8942	47.356	46.1727	65.3279	66.1037	64.2467	46.1447	44.4529	43.8965	58.8646	50.2085	54.5941	42.2262	47.8487	44.333	58.0068	58.3706	57.6454	52.8509	56.031	55.574	88.1101	51.9667	60.6644	36.298	35.2729	47.5493	23.7955	45.6737	34.7737	31.5037	52.007	41.7782	49.4266	53.0309	45.4134	41.5356	32.8987	33.3722
P29419	ATP synthase subunit e, mitochondrial	255.643	225.3	251.498	191.074	227.652	226.516	347.771	291.426	362.459	266.919	276.408	251.411	341.376	331.378	335.014	281.127	337.92	324.145	173.697	203.694	192.881	272.416	293.397	262.258	276.685	248.429	239.967	258.742	229.824	249.697	297.194	20.751	375.823	287.456	352.485	80.2011	347.381	304.985	346.516	423.494	358.729	432.73	269.309	269.716	325.408	321.16	212.201	320.377
P62260	14-3-3 protein epsilon	18.6253	15.4457	10.5748	13.1135	3.33394	4.09184	7.33529	14.4849	9.75267	21.5143	18.6785	17.0327	7.87707	11.8338	9.02563	19.1007	18.6939	18.5552	8.11982	12.6554	14.3427	17.8638	16.0602	9.8089	17.5235	9.77742	9.46736	16.3046	8.24542	8.77925	3.64337	47.1182	20.5787	14.3573	15.0893	52.3691	16.0901	25.4254	24.5466	27.2271	31.8832	24.9235	18.9168	15.7521	14.9806	11.8765	24.0665	37.8267
P26772	10 kDa heat shock protein, mitochondrial	209.004	184.608	173.2	237.958	234.279	230.734	135.403	106.841	122.972	202.068	205.621	179.865	153.731	138.143	121.971	180.401	190.864	182.826	241.579	226.759	220.921	273.388	285.213	151.895	164.013	182.072	154.935	226.097	247.226	233.37	134.002	102.731	230.472	185.997	172.362	309.612	129.3	157.556	154.909	135.101	127.385	156.561	197.011	169.6	136.516	211.941	245.537	177.217
O88767	Protein/nucleic acid deglycase DJ-1	47.2039	82.9502	104.527	66.3874	83.4535	86.6113	24.4312	46.2307	44.4717	76.7963	92.3478	93.9157	39.5303	58.4237	41.4101	66.107	71.4073	61.9974	115.201	131.71	113.06	52.0914	53.604	57.8951	95.8199	87.7271	73.3859	93.0149	131.865	125.728	125.698	98.318	72.7917	72.0881	97.2148	94.1835	43.695	80.542	65.5726	78.1177	77.102	59.0846	134.573	112.946	75.9046	122.83	105.147	97.9752
A0A0G2KBC7	ATP-dependent 6-phosphofructokinase	2.05167	1.08576	2.42416	0.339531	1.04101	1.23199	1.84086	0.860809	0.634439	0.774306	2.02063	1.41055	1.2866	2.38176	1.68511	1.11337	0.535149	0.659429	0.969933	2.15284	0.890447	0.88282	0.903948	1.09327	2.74747	0.592214	1.26437	1.4955	0.765477	1.20519	3.01705	1.57481	1.04673	3.10667	2.76244	4.14897	3.89391	1.05574	3.32622	4.70192	2.91431	2.65484	2.67084	1.39645	2.12654	1.73949	5.59357	1.48892
B2RZD6	NDUFA4, mitochondrial complex-associated	204.496	156.432	161.801	208.103	201.963	197.869	221.54	248.098	221.531	110.61	111.895	87.1157	255.09	254.104	232.238	283.254	268.758	272.57	190.145	210.962	188.432	167.03	153.698	161.913	209.172	215.503	186.86	109.115	120.252	114.818	172.107	66.9353	185.273	222.954	222.514	165.414	251.428	231.223	261.329	272.761	234.376	278.883	270.655	246.108	304.728	238.412	166.312	208.015
Q6PDU7	ATP synthase subunit g, mitochondrial	26.6828	50.515	42.3178	40.3383	15.8824	50.8181	28.3771	36.7632	18.5514	53.7255	55.0018	69.3728	23.8731	49.9596	37.1782	47.1381	44.0582	49.8297	17.7842	33.858	26.3365	29.9547	48.4832	28.5634	35.9257	27.5316	39.5229	19.3644	23.1345	25.6444	40.5678	62.1918	39.8743	51.4428	47.7236	116.255	51.472	74.8217	81.7658	50.6354	72.4987	55.7698	49.9261	38.7934	35.4843	45.0904	48.3789	50.4545
Q9JJ49	Titin (Fragment)	18.091	40.7855	39.8174	37.4963	34.8241	34.8276	56.4941	54.6406	53.2949	34.1469	30.1553	31.026	42.0976	46.7567	44.0436	34.1858	32.5271	32.1231	25.6114	32.0869	33.0358	15.5129	36.5647	35.6869	39.1726	35.9525	36.1373	31.2761	33.8495	29.1796	41.6334	71.5851	46.7495	37.5218	28.3937	10.5549	31.3702	29.4178	32.4854	22.9172	13.1515	33.3171	28.2132	26.0266	31.0964	24.6972	24.5673	21.8423
A0A0G2K586	Fatty acid-binding protein, adipocyte	41.5312	32.1697	32.1073	31.9914	24.9724	25.9177	37.0195	42.5863	37.2546	38.357	34.4835	36.7466	42.4432	37.4405	31.3254	41.1466	39.5917	36.0212	41.9299	38.8305	37.3486	38.7073	37.978	35.3182	43.6105	31.0787	34.6393	38.2354	34.0849	34.1158	45.4383	19.9508	49.3227	46.9409	48.5184	39.3965	48.4459	40.6071	46.6473	48.767	38.6435	49.7426	45.8895	38.8949	45.0954	44.9725	24.465	36.3675
P47727	Carbonyl reductase [NADPH] 1	43.5122	11.8703	11.8513	11.4008	7.58734	10.611	15.2516	7.03432	9.00011	10.2291	8.07412	13.0651	11.6164	13.0851	8.59149	15.7228	14.2464	36.6947	11.2436	13.2185	10.5057	6.30245	7.91359	8.28633	11.6428	9.14554	11.6274	32.4056	10.195	12.762	10.6593	19.5986	12.9911	13.5519	12.3974	16.4494	17.2889	15.8435	17.8841	7.53153	6.28497	11.0258	10.192	15.5973	11.4713	15.5599	20.0431	16.7891
F1M5N4	Malic enzyme	5.7073	11.839	11.4283	0.539235	7.62025	7.41991	2.39313	1.4888	2.37872	1.39459	4.65328	5.75348	6.86704	10.3893	12.7194	5.87811	4.78337	7.7994	9.16735	10.7284	12.0907	1.64581	3.2636	6.40721	10.6974	10.8823	11.265	4.9906	5.36226	7.34668	8.5673	11.6105	4.53179	5.35347	8.0998	15.1695	5.21571	12.7995	6.07568	11.6102	12.1082	5.34244	13.8245	14.7298	8.93263	2.38851	8.4301	6.20851
A0A0H2UHM5	Protein disulfide-isomerase	0.902074	0.319327	2.20238	2.48904	2.23593	2.50329	1.09111	4.53639	0.308023	2.37117	2.97175	1.97463	1.04818	1.09105	0.85379	0.821546	0.193655	2.03724	1.56613	2.28135	0.230915	1.70427	0.518848	0.655858	1.23259	1.39755	1.5872	2.25798	2.12758	1.54054	0.829009	4.34078	2.76013	1.47879	1.9056	1.28606	1.92128	1.30405	0.970544	0.608266	3.54655	1.08268	1.0229	0.9621	2.14142	0.448388	0.278383	0.154284
Q68FT1	Ubiquinone biosynthesis protein COQ9, mitochondrial	0.44445	2.0777	0.723462	0.294021	6.95486	1.40576	0.320597	0.672011	0.703823	1.20292	2.58224	3.82896	0.987684	1.62519	0.697386	0.589308	0.306932	1.44134	0.72683	0.475309	1.17445	0.923908	1.68227	0.947715	0.642655	0.995074	0.604714	0.80591	1.32772	0.407011	0.817387	12.4092	0.713239	0.828106	0.593767	3.56089	1.22293	0.891454	2.44976	1.02593	1.07325	1.28973	1.19504	3.02725	1.22596	7.50867	1.24198	1.04219
F1LRZ1	Ryanodine receptor 2	0.415858	0.310644	0.50725	0.426386	0.321265	0.373744	0.441205	0.381382	0.351515	0.246156	0.36451	0.3306	0.492903	0.47754	0.565033	0.310702	0.52402	0.443963	0.260608	0.228137	0.307428	0.519671	0.168638	0.183974	0.236858	0.223114	0.443712	0.256166	0.346413	0.262108	0.308651	0.601252	0.348112	0.525875	0.509102	1.77175	0.525509	0.60825	1.02782	0.483104	1.47621	0.904236	0.686065	0.471242	0.47484	0.371872	0.44174	0.512325
Q6IMZ5	Tropomodulin-1	4.67882	5.05821	4.96652	5.53273	5.23538	5.12195	4.47716	0.740085	5.24019	5.69562	4.30864	3.88604	5.20176	4.48404	5.26582	5.0792	4.01097	3.91763	5.97887	5.24575	4.03129	3.68912	3.308	3.8681	3.47898	4.28947	3.23394	3.36879	3.97135	3.82251	6.15801	3.46103	6.10141	4.60935	5.68063	1.0564	4.84187	4.35327	4.70144	3.75855	5.37977	4.78579	4.70901	4.09919	5.03477	4.09244	4.7465	3.13518
Q63580	Titin (Fragment)	44.9858	35.1706	44.1559	39.7079	40.6969	44.2012	73.0088	77.4167	75.1219	47.2911	49.9161	48.8741	55.2344	46.9656	58.1017	42.7976	46.6614	47.6078	36.5051	34.2045	29.8272	46.7117	41.8143	46.918	47.5255	52.8737	51.6258	49.7865	49.9397	49.1897	45.5793	15.2564	70.3036	57.2673	47.0165	37.0897	58.1186	43.119	55.5216	48.4599	33.3262	48.2798	35.4799	34.9226	49.1596	46.1893	42.8349	33.9474
Q5RJR9	Serine (Or cysteine) proteinase inhibitor, clade H, member 1, isoform CRA_b	14.2592	18.3787	20.0268	9.56315	18.5403	18.8484	11.7718	20.5591	22.3184	14.8225	23.3481	23.7302	6.86183	10.1	13.5869	3.58868	6.62961	9.3779	7.26198	14.7041	14.3644	7.37406	5.73446	8.46555	7.48733	9.72102	10.9516	8.06204	15.0352	14.5735	16.8428	2.97782	9.8245	9.00437	17.7789	10.609	7.78042	7.16808	7.35026	8.42387	7.19509	7.86467	11.4479	15.4221	13.0566	9.67845	9.92198	12.3194
P50399	Rab GDP dissociation inhibitor beta	5.43148	8.78097	6.69969	6.04545	7.23556	5.4378	6.08861	6.20213	6.51435	7.04818	5.72771	9.84085	5.20516	7.07929	7.83272	4.97156	6.34337	7.07857	8.29269	7.94804	6.90614	5.78419	2.55595	5.05665	5.73481	6.32827	8.6426	5.96701	6.35046	7.50424	6.36758	27.4244	8.99114	7.42707	9.32205	34.3191	9.71445	9.87309	8.65956	2.66652	6.9016	6.9549	3.23631	10.4606	9.12221	6.14035	8.86379	8.93248
D3ZZN3	Acetyl-coenzyme A synthetase	5.01434	3.60133	3.837	1.98214	2.13658	2.43153	2.22679	2.02587	1.24506	1.13237	0.439208	2.04333	2.34614	2.69738	3.23231	2.35684	3.14054	3.52523	2.49789	3.52884	2.89091	2.04696	2.51954	2.44014	0.924634	1.21989	1.36505	1.45411	1.40479	1.17536	1.85821	1.89599	3.68853	2.0432	4.18749	1.76585	5.15119	2.80015	2.91853	3.45555	3.65574	5.05092	5.80435	5.93211	6.0517	4.94549	3.27829	2.1763
P25113	Phosphoglycerate mutase 1	16.5281	12.8799	19.2976	11.1399	26.6239	21.9644	10.561	15.3526	9.91004	33.5351	25.7558	18.1624	15.1368	20.5667	23.5836	21.1477	26.7554	27.6943	16.5822	18.7925	23.8772	21.3977	20.6958	22.173	28.4006	25.4231	23.5915	32.0186	26.1601	26.881	42.2073	39.3791	29.4157	20.7838	26.6666	31.0241	16.1375	31.4299	24.3187	19.5209	19.8148	22.3647	25.7052	21.7141	24.1222	16.4887	40.6192	24.6074
P31000	Vimentin	5.8072	6.46355	13.5243	19.5075	15.1379	17.7432	20.8797	21.0145	19.8551	24.2226	24.4411	21.7563	10.1371	8.50391	11.9541	14.5451	13.9308	15.5386	23.275	24.1467	24.7379	18.6683	17.1411	18.5454	11.8809	11.8911	8.84371	19.6788	19.4242	15.5333	16.3245	31.8225	15.6463	11.3305	13.0839	13.734	9.44645	11.0827	8.92156	3.42361	8.133	7.85193	8.55403	10.9849	13.2122	8.81755	15.5941	14.56
Q6P9V7	Proteasome (Prosome, macropain) activator subunit 1	11.5138	18.4279	6.14558	3.32928	10.8808	13.0264	9.50341	19.9244	6.72628	5.55861	9.63227	7.46668	2.30002	6.92646	5.96067	9.00334	10.1684	14.0733	4.93434	12.0947	7.88246	2.74445	6.80809	8.4368	12.484	6.27261	8.8676	10.2222	5.96109	6.33458	13.9332	13.5885	2.90015	5.8501	24.0687	15.6269	6.98455	16.5541	8.49	13.7077	10.4883	15.2918	18.5225	19.9786	10.5095	14.6189	13.8829	11.0487
A6HIS0	RCG32667	0.952517	3.54285	4.49199	5.06117	5.38545	4.74276	8.64085	6.14776	6.96304	3.38131	2.89829	1.68033	5.20224	0.662572	9.15117	13.804	7.05136	7.62144	5.13253	2.15635	0.487252	3.20841	4.06813	3.74274	5.29706	4.61678	6.08775	2.26797	4.5582	4.58271	0.727545	6.29121	3.89739	13.5255	1.11045	14.4639	13.0823	3.01952	13.965	2.65693	7.11491	2.60458	8.5509	11.9934	7.28203	3.38345	3.96276	2.42351
F1LM33	Leucine-rich PPR motif-containing protein, mitochondrial	0.158411	0.295347	0.209024	0.162175	0.248449	0.216184	0.333854	0.269359	0.109855	0.37158	0.105074	0.279624	0.126768	0.331859	0.252848	0.299658	0.334006	0.0682535	0.131766	0.188876	0.368916	0.134361	0.314815	0.224304	0.394104	0.142555	0.338895	0.071124	0.418594	0.175318	0.478993	0.304096	0.534137	0.103923	0.0819832	0.037447	0.442114	0.714002	0.225697	0.52017	0.445594	0.622021	0.394304	0.306211	0.354096	0.375323	0.244607	0.256841
Q5XIF6	Tubulin alpha-4A chain	3.83558	2.65304	2.86717	2.41569	3.61474	1.67597	6.04858	5.84345	5.4005	4.94558	4.34289	2.36899	5.3931	4.90656	5.20743	2.36742	2.92465	3.85484	1.23062	2.47998	3.23214	0.898255	0.588354	0.939526	3.66539	1.59186	3.60979	2.34312	0.575716	2.65654	3.29791	7.89793	3.96083	4.22319	3.7945	6.54687	7.84276	7.20884	6.62175	5.81697	5.06497	5.21149	5.09761	4.80878	5.12604	4.84541	3.25866	2.23014
F1LM84	Nidogen-1	3.81809	2.27328	4.6452	4.12194	4.06249	4.34511	6.09498	5.39179	5.42217	4.22556	3.11577	3.66111	4.16629	4.28733	4.21823	4.61768	4.30738	4.66848	4.15022	4.22405	2.99697	3.9907	4.36883	4.35972	3.97704	4.32526	3.76328	3.39753	3.22516	2.33004	4.91865	1.67109	5.45666	5.68834	5.31858	0.785502	4.40615	2.72392	4.84723	1.94579	3.60991	5.08035	3.09825	2.95018	3.78284	3.79738	4.64979	3.20123
A0A0F7RQJ6	D-dopachrome tautomerase	29.2037	7.09357	8.11681	20.7104	19.1899	29.8948	16.2268	35.7992	35.1522	26.351	26.8789	21.9153	34.6654	32.6516	50.4298	33.6046	36.276	50.6598	28.9787	21.955	24.3266	17.4986	17.3951	60.5967	24.9403	43.4688	21.9829	26.4231	25.0671	25.0686	25.5958	5.16979	20.8534	22.0583	26.8193	3.79475	64.6497	38.6123	21.4395	60.3284	20.5869	29.5524	26.9092	29.6351	14.9283	33.3925	53.7233	9.86982
P36972	Adenine phosphoribosyltransferase	22.8942	34.1049	26.9067	19.3882	26.4714	18.2107	21.5112	22.6839	28.274	18.6761	30.0522	28.3001	15.9217	17.2755	23.9963	21.155	17.7782	24.6727	22.1084	23.6071	29.9744	18.942	20.9405	17.17	29.1883	21.7941	34.5694	11.762	22.6146	22.6374	38.2555	26.3014	22.8092	16.5719	25.9801	29.0008	26.1923	38.478	21.671	21.9656	30.2169	16.2986	33.7041	54.7468	29.9753	22.8487	30.0201	24.9034
O70253	Muscle carnitine palmitoyltransferase I	3.13939	3.55248	2.30706	2.65233	1.90814	1.71374	1.71935	1.5736	1.71498	1.08563	0.723442	1.75013	2.12488	2.80917	2.93196	1.213	1.55447	2.21127	1.3967	1.42442	1.69193	0.60865	1.05424	0.891508	0.209501	1.29418	1.62838	0.711621	0.457616	0.635983	4.20244	6.09051	2.16809	2.76567	2.85625	9.62834	6.00481	3.30636	5.10542	6.87604	12.1071	6.03271	4.74472	5.75837	4.74365	2.32087	5.95989	4.31092
D4A817	Histone H2B	27.505	36.0474	48.2227	27.4697	29.9557	36.4161	26.5308	35.0463	49.6956	63.973	61.4581	74.0417	25.0059	19.8392	13.6458	22.355	21.2885	24.2975	46.6504	52.417	43.9206	33.4185	31.5682	45.102	42.7948	87.939	24.557	10.441	24.0778	25.5354	49.3819	89.3943	36.4427	36.6279	44.7458	62.4595	21.9221	17.0121	49.5863	19.3351	30.3383	22.888	21.7957	14.8112	24.6292	17.101	24.8934	23.8625
A0A0G2K1W9	Lactate dehydrogenase D	1.22165	1.23854	1.3162	1.87356	2.86305	2.27811	2.93604	1.87989	2.01234	2.50574	1.17866	1.33139	0.435679	1.36755	1.6435	1.38488	1.15577	0.887253	2.27342	1.50523	3.55088	3.07354	1.82826	2.44669	1.16597	1.91729	1.92171	1.42241	1.81449	2.74511	2.53571	2.20591	0.259741	0.422446	2.26176	3.69617	1.94743	0.459199	1.52879	1.73426	1.66516	1.4998	1.24609	1.98358	0.608448	1.85735	2.43933	3.43026
D3ZCZ9	NADH dehydrogenase [ubiquinone] iron-sulfur protein 6, mitochondrial	25.5166	20.7723	60.4089	84.2052	65.6514	76.404	52.6592	41.306	43.1507	73.136	68.6704	63.0332	38.1442	63.5461	43.0944	59.5264	47.4162	44.6013	78.4256	78.6616	84.6892	96.2487	77.5492	81.9631	57.7297	49.0506	60.5854	74.7169	68.3733	71.38	48.9356	56.9846	68.1593	34.3043	31.6209	17.9991	57.7726	49.9843	74.4379	40.2315	31.8326	48.5441	67.5128	56.304	79.2015	75.2458	51.4901	59.2189
G3V8L9	Polymerase I and transcript release factor	24.7118	19.1846	21.3903	22.4261	23.5909	21.5335	23.9886	15.022	24.8268	26.589	26.4809	21.6132	15.825	14.6462	16.9488	17.8363	17.0567	12.7646	23.7255	11.1364	21.4436	21.3329	20.7659	9.34347	16.958	19.817	30.8548	26.9676	19.4043	23.0806	17.3413	16.2997	18.5141	19.2605	19.3302	16.7651	19.3035	9.97137	16.389	13.0484	11.867	5.36261	19.2335	16.6564	20.6567	20.0781	12.2382	24.0106
F1LXA0	NADH dehydrogenase [ubiquinone] 1 alpha subcomplex subunit 12	50.6915	61.2373	41.2844	27.9086	24.7142	23.0141	50.6608	62.8148	50.6852	36.4186	41.1258	34.2518	37.8342	50.7944	42.6673	23.6703	17.7374	28.136	39.325	22.5422	39.9755	39.0864	22.2277	40.5029	6.02998	28.112	28.208	45.2314	42.3756	38.9355	16.9891	14.5877	14.8767	26.4691	43.1204	3.35332	43.7973	20.2946	31.1589	24.6248	28.4035	41.4708	41.9164	21.8601	21.6244	23.6178	39.2146	24.0154
D3ZF13	Acyl carrier protein	39.4766	56.0346	36.549	18.1077	80.3499	62.1473	94.0951	91.2179	87.8156	53.0463	70.9384	66.4779	89.9588	78.2759	62.369	79.5455	33.2338	58.9103	68.261	38.037	44.6297	49.6071	70.5141	40.7327	47.3428	59.1922	70.4785	55.0346	68.6997	58.716	42.1466	42.5839	77.9176	60.1641	30.5594	41.5305	106.993	58.2214	91.2958	54.7635	55.2287	69.715	65.962	47.4924	54.6771	69.0603	42.0187	30.99
G3V734	2,4-dienoyl CoA reductase 1, mitochondrial, isoform CRA_a	20.5868	18.8289	21.6095	14.7366	17.4071	17.127	26.0598	34.896	32.2199	25.5921	33.1364	31.3262	23.2232	20.7454	30.7026	16.9857	13.1629	20.129	11.6686	12.1577	8.54477	11.5266	11.5312	10.6065	15.7621	12.8053	14.5236	12.5287	11.8723	9.05038	24.5754	8.31562	15.3719	14.6198	18.8519	8.39171	15.6112	13.1931	12.5825	8.1542	9.5465	10.7254	30.9928	27.265	23.0848	27.8791	21.4934	22.4716
F1LZW6	Solute carrier family 25 member 13	12.57	14.5534	11.7634	2.94967	4.13193	3.37103	6.73841	7.31754	5.46717	3.82033	2.1806	2.21846	7.89183	8.04873	9.96838	4.46726	4.00075	8.36197	6.5116	7.19064	7.01799	3.25584	5.95985	2.04549	2.71757	4.26257	4.73289	5.16972	2.52408	4.12823	6.72552	8.35107	5.24197	7.07026	5.20834	9.2466	13.0339	17.6958	17.718	16.6218	23.2011	19.1215	8.42998	12.3971	10.5238	7.97242	4.25546	4.6042
Q5XIN6	Mitochondrial proton/calcium exchanger protein	4.73645	2.41291	1.68267	1.3841	0.903889	1.89684	1.57265	2.73091	5.19867	2.042	1.9069	1.38742	2.38279	2.29613	2.15124	1.61409	1.59046	1.72009	1.50922	2.18291	0.479072	1.36783	1.68877	1.56049	1.59171	2.45376	2.44607	3.93175	1.77999	1.37107	4.42998	4.61806	2.88326	2.56666	2.80994	4.94032	2.03008	4.03531	3.35979	3.19687	4.5891	3.60792	2.68807	1.68897	2.29978	3.61931	1.23229	0.54038
D4A565	NADH dehydrogenase (Ubiquinone) 1 beta subcomplex, 5 (Predicted), isoform CRA_b	58.0145	67.9871	51.2718	47.3634	46.7717	37.7606	76.8558	76.4082	70.6291	57.436	59.1442	54.1777	79.0834	73.2218	76.0727	57.3701	57.5637	65.7049	44.5296	33.7556	44.6047	43.3508	53.5453	44.4707	71.5442	69.8004	66.9298	52.9624	38.5546	50.5321	57.6274	16.3696	69.6997	87.2516	92.9609	36.9449	106.737	82.4045	104.995	98.2229	92.4705	117.764	69.4215	54.1946	79.7136	70.7684	45.9016	71.6776
M0RAK2	RCG22622	3.15071	1.40237	2.96855	2.14203	2.58184	2.39791	1.78321	1.01436	0.96032	1.13996	0.805493	0.252584	1.83747	2.26658	2.51512	1.85798	1.9768	2.03949	1.2904	3.16147	3.08682	1.15974	1.15171	0.90452	1.87681	0.618914	0.703412	1.24914	0.845443	1.23066	4.66097	6.66168	0.517222	0.918155	3.32221	8.99283	3.7707	7.12053	3.67907	4.7131	5.8408	1.51593	3.04122	6.6962	4.15497	1.97199	2.08903	2.71321
P35565	Calnexin	8.97755	4.58884	9.98393	1.0817	3.77223	3.07292	8.78376	6.25751	2.87032	2.74279	3.091	4.10244	0.822193	12.2132	5.6741	2.44897	8.76068	2.40514	0.908362	9.94413	10.2935	2.69394	6.25699	2.15702	3.21958	2.59174	2.91029	8.90632	1.60942	1.30635	2.45263	0.667901	4.35224	9.63867	3.40037	6.64981	1.21359	4.348	3.79278	3.59968	1.36517	3.25738	2.28122	2.14812	8.30945	3.08544	2.33817	1.32088
Q5U300	Ubiquitin-like modifier-activating enzyme 1	1.43633	0.831323	1.26023	1.93376	2.54192	1.55569	2.00272	2.22115	2.22424	2.30724	1.68888	1.55665	0.783103	1.09061	1.23943	2.04013	1.51514	1.85366	1.83613	1.23007	2.40018	1.55915	0.617587	1.45949	1.13894	1.50367	1.36956	1.38924	2.46187	1.16406	2.00049	8.61117	2.7417	2.74406	2.31387	5.24327	0.882154	2.43362	2.67423	0.839945	1.43523	2.62275	2.18692	1.57932	2.03127	2.25879	2.25148	3.46947
Q80W89	NADH dehydrogenase [ubiquinone] 1 alpha subcomplex subunit 11	19.7359	19.4504	11.1452	11.4383	12.8422	25.4434	2.93438	23.8642	2.15655	11.4859	23.4969	9.71913	13.8582	18.4235	14.268	8.99767	14.1399	12.9555	14.3637	15.643	17.8786	10.4045	4.05329	23.6793	8.75637	7.01564	10.2186	21.0596	5.13306	29.6146	16.0807	49.7839	14.8462	13.978	22.0287	23.3902	7.20004	13.9175	10.9751	24.8399	8.2159	18.4924	15.1117	20.2164	18.6801	24.5123	10.1736	27.7611
A0A0G2JXR0	LIM domain-binding 3	11.4316	2.3678	6.11039	4.01757	3.64404	4.89241	5.10623	6.58246	8.14012	2.40549	5.64375	6.80437	5.17701	2.55239	2.54179	4.24001	7.21735	7.43699	1.66638	10.0082	9.81277	1.49676	3.27837	6.57861	3.83646	8.2557	8.27778	8.48764	8.5229	4.08731	2.54642	7.57054	7.35333	8.22327	6.50587	28.8129	9.47112	5.7315	9.6251	4.37943	7.12403	3.41537	3.93325	2.8022	8.41954	13.0712	5.15617	5.31406
B2GV15	Dihydrolipoamide acetyltransferase component of pyruvate dehydrogenase complex	2.53006	4.53315	2.86005	0.530204	0.309929	3.54041	2.52348	3.38875	2.90608	2.84731	3.16965	3.55372	4.0999	5.37084	4.51905	2.83071	3.87267	4.22377	2.06399	1.51141	2.33482	4.20581	0.941208	2.84925	3.52584	3.63312	1.98072	3.27301	2.56029	3.56527	0.59028	5.40737	1.65613	2.73778	3.3059	1.6499	4.36467	4.4708	3.43948	5.24458	1.34594	1.85662	3.5866	2.02545	4.808	3.08517	5.72602	5.34377
F1LZC5	NADH:ubiquinone oxidoreductase subunit A13	306.577	334.564	458.107	274.846	287.369	520.174	307.505	290.638	347.182	261.668	236.652	248.178	295.161	391.876	306.099	284.703	328.258	317.123	304.362	392.023	400.865	239.523	227.705	279.963	342.579	502.214	350.613	243.86	271.681	242.236	569.098	977.294	303.881	405.866	517.655	1259.77	218.501	289.506	196.761	411.385	397.919	271.453	342.07	541.439	286.147	343.354	565.641	466.025
Q3MHS9	Chaperonin containing Tcp1, subunit 6A (Zeta 1)	2.69992	7.76113	6.75777	4.90041	6.93932	7.89174	5.0526	6.21021	6.06005	7.36001	6.1431	7.02543	4.33661	6.61462	5.83381	3.68099	4.9027	4.89414	6.03846	9.50643	8.89004	4.52324	2.94218	4.98571	5.11285	4.93821	7.11224	4.68182	4.95513	4.51709	4.91405	7.85518	4.20817	6.53272	5.84869	9.40514	4.19582	5.78005	3.69652	2.95698	3.67175	3.65883	6.1675	6.95098	3.9501	5.46886	4.83762	4.17658
Q6GT74	Basigin	7.5145	7.34982	5.79036	6.6987	8.09315	6.15373	12.9588	14.5293	12.3255	9.0913	6.48177	7.63219	8.55655	7.79466	7.36186	6.47005	7.47327	7.27236	4.81834	5.46175	3.78592	3.98151	3.40703	3.78261	5.4005	7.22259	5.85553	7.66531	7.18291	5.86066	8.65325	2.27871	12.2385	10.3088	9.94463	16.1608	7.78374	7.3881	11.5279	10.7336	6.5712	12.0186	4.46279	4.88157	4.58717	8.04919	4.45528	7.29153
Q6PCU8	NADH dehydrogenase [ubiquinone] flavoprotein 3, mitochondrial	61.4009	57.4788	53.8851	93.9157	88.8366	74.0906	51.9078	40.1505	35.847	103.569	106.493	111.23	35.7959	45.3122	53.7519	57.6186	45.0529	59.1905	93.7831	98.96	85.1946	89.8854	81.9271	89.7393	83.7868	69.7436	81.3473	77.7436	87.9777	70.7856	53.6748	122.787	52.3194	50.4669	46.3666	47.4503	50.748	55.4239	52.3084	34.9925	100.468	169.596	92.8149	111.595	93.9048	96.0918	124.913	65.2703
Q07969	Platelet glycoprotein 4	8.65276	8.55445	9.07096	5.3005	4.12362	3.74335	7.95889	7.45573	5.22562	4.78818	4.32013	3.97006	8.24901	8.46316	8.68288	7.58588	7.34988	6.52996	4.32742	4.58542	5.05017	5.33937	4.14573	6.02419	7.95762	8.0277	4.82044	3.03452	5.22348	5.22398	9.84541	30.6801	12.0029	11.1013	13.5718	13.3065	14.6037	14.9003	13.9397	14.8679	12.4116	12.1326	7.63998	8.87282	10.2512	9.24174	12.3732	12.706
A0A0G2JZH8	Dihydrolipoamide acetyltransferase component of pyruvate dehydrogenase complex	11.7805	12.5757	11.7814	11.356	12.258	12.5622	7.81309	8.6629	10.461	9.30698	9.24241	7.91008	11.0689	13.066	9.82563	11.5494	7.30466	10.8742	10.2583	9.70232	11.8831	14.3197	12.7448	14.0425	9.3827	11.774	11.9256	12.6714	12.4034	12.282	8.92141	6.5381	10.8123	6.77085	9.94666	2.49163	9.37031	6.44015	9.56602	8.17202	7.10118	8.57344	10.5376	9.10676	9.22364	9.21842	6.68149	9.5126
D4A702	Synaptopodin-2	0.392245	0.61444	0.876326	0.341017	0.495004	0.267006	1.4211	1.11651	1.2167	1.15938	0.385418	0.325008	0.643144	0.443513	0.387385	0.883746	0.32328	1.15104	0.428437	0.468844	0.586752	0.642765	0.256176	0.750581	0.780307	1.00063	0.628911	0.902017	0.406251	0.748406	0.388444	0.708264	0.680815	0.993871	0.39811	1.86115	0.545846	0.250612	0.907214	0.549696	0.748065	0.58485	0.472835	0.464339	0.185998	0.300958	0.275561	0.212687
O35878	Heat shock protein beta-2	21.5427	2.3875	5.00668	8.19128	7.38137	9.63864	5.26554	11.9451	16.3399	8.05012	5.49515	6.79884	11.0265	7.63858	5.3874	5.61535	3.18792	12.2238	17.491	10.5002	10.9893	3.41853	9.40796	2.18117	5.05415	6.01446	5.52884	6.12027	4.72864	7.8368	6.20752	19.0454	7.81049	5.94955	11.7646	7.38051	7.37011	7.55253	6.802	4.53008	6.57354	3.80028	6.80162	8.06901	8.46207	5.7676	17.1434	13.9988
P70470	Acyl-protein thioesterase 1	6.17166	7.34712	6.64197	4.98939	6.0828	5.79068	5.2335	7.27352	4.29135	4.75752	5.04869	4.35382	6.14325	5.22674	7.07716	6.70261	6.91363	8.72061	10.7003	7.33503	8.17417	4.66818	6.62373	8.67765	6.15355	7.33735	1.35098	3.77456	4.85756	1.15203	11.7992	25.5384	7.81304	6.31599	8.09527	28.9054	1.99723	6.78304	8.72945	10.9003	9.1839	7.42359	8.43517	9.88891	10.7733	8.04685	11.9597	11.5032
A0A0F7RQL3	Macrophage migration inhibitory factor	34.4412	30.9312	33.3871	33.3826	46.2052	33.4041	49.6844	44.1361	55.5092	35.5898	40.3296	38.7267	45.1433	40.7259	41.3404	46.9896	50.086	47.5464	44.5522	50.1324	43.7721	29.8326	10.8776	12.61	39.7255	38.1559	52.6252	36.5907	32.5443	23.6504	39.0737	29.5565	53.8865	38.4051	37.0923	41.9878	47.3565	43.8896	45.5191	42.5478	48.0389	42.5045	35.484	41.3205	56.7959	37.171	10.1668	38.1502
P09456	cAMP-dependent protein kinase type I-alpha regulatory subunit	7.19964	10.8493	17.6541	10.7748	15.3228	18.4258	5.05299	12.0865	8.66303	12.766	21.6541	20.8824	5.89357	9.44584	8.03545	11.502	15.6201	6.83658	11.0797	7.74977	15.8817	5.09942	13.9146	14.1683	14.8295	12.4928	16.7322	15.6342	10.9991	12.5156	18.0617	3.58425	12.3531	5.00083	18.7264	1.86286	7.02587	19.2368	8.98206	15.4463	19.1867	8.13461	25.6741	22.9413	14.6736	21.8096	20.0503	17.0745
O35567	Bifunctional purine biosynthesis protein PURH	0.399547	0.800451	2.77091	2.87315	3.10626	1.3521	3.60956	0.692461	1.49667	0.385444	5.27191	1.01655	2.56332	2.22125	1.57087	6.69464	2.4365	0.611709	2.28574	1.63696	2.40089	1.77049	1.03745	1.93472	1.89298	0.460144	2.66997	0.789185	0.986284	0.949361	2.35854	2.7335	0.533403	2.56359	0.278832	2.23193	0.72049	1.78476	0.791446	0.590988	0.477267	2.40809	0.43497	2.09066	0.715828	0.637664	1.7341	0.238282
Q8R490	Cadherin 13	0.335176	2.60095	1.48087	2.15302	1.70545	1.8381	0.572041	1.8317	1.55701	1.87188	1.56337	1.74101	0.567799	1.59549	1.54982	0.753287	1.06075	1.32649	1.38461	1.23362	1.1496	1.00832	1.48006	0.593099	0.812991	1.68843	0.777887	1.20076	1.28037	0.371357	1.61746	3.95107	2.76461	2.34772	1.4739	1.56086	1.53544	1.37991	1.024	0.981738	1.01445	2.01028	1.121	0.719549	1.12246	0.673653	0.46845	1.70776
P97532	3-mercaptopyruvate sulfurtransferase	6.99248	5.5998	10.5229	5.46169	3.03794	6.66958	6.06857	3.46967	4.72607	6.85897	3.426	8.7309	8.39782	10.4984	10.5708	7.64278	6.4212	7.51551	1.50671	5.57405	9.09351	5.14233	4.2602	5.59047	4.16967	5.14272	8.32788	3.90703	4.62718	4.64948	8.92443	23.8314	5.0749	4.8474	6.03958	13.2993	4.08072	6.47974	9.07613	10.1508	1.80004	10.6356	8.02233	2.50463	11.0307	9.34025	13.1251	4.10368
A0A0A0MY09	Endoplasmin	2.77515	0.487627	1.65792	1.17521	1.20501	0.979754	3.09365	2.99859	2.97996	0.687832	0.58902	0.68046	2.57312	2.742	2.39742	0.589149	0.221568	0.873252	0.364332	1.16558	0.602822	0.793482	1.13993	2.04669	0.554604	2.47477	1.60643	1.00108	1.3303	1.20221	1.93259	0.306469	4.43307	1.30806	1.59811	3.43401	1.82272	1.61282	3.12981	2.82292	0.679109	0.424176	2.14886	2.07798	3.65619	2.6576	2.43023	2.87158
P52944	PDZ and LIM domain protein 1	0.567039	3.1974	2.32259	4.66559	3.11796	3.37108	1.80952	2.5289	1.32749	1.90709	2.41515	2.05685	2.1524	1.12906	1.00942	1.6001	1.24777	2.26457	4.227	2.49866	4.11327	0.79143	1.91519	2.01445	1.12603	1.96201	2.44042	2.34997	0.588102	1.22687	2.24309	8.73865	2.86112	0.627745	1.98387	10.5501	2.74945	2.46908	2.45258	0.758323	1.24878	0.923252	0.482321	1.67588	2.66523	1.89276	0.955291	3.77531
E7C9L4	Cytochrome c oxidase subunit 2	30.8314	39.7937	112.729	22.3727	5.61182	17.4229	22.2636	24.9155	18.0341	20.1364	14.3551	19.8026	84.9801	68.5879	69.9931	6.74037	10.4653	16.6625	28.3954	53.6148	49.7572	20.2984	22.3485	20.3469	11.2611	10.2013	19.7813	10.4208	6.61434	4.08104	32.5397	24.84	28.4074	29.7625	33.4624	22.0714	93.1305	99.8449	101.65	53.897	79.7693	75.0987	7.3074	45.9821	50.4301	18.3188	23.3076	3.87932
B0BNK6	Branched chain keto acid dehydrogenase E1, beta polypeptide	0.718352	5.29472	1.00145	1.81671	0.811547	3.53424	0.931901	1.43324	2.33171	0.881577	4.56416	3.23399	1.85911	1.62417	0.966904	1.85694	1.88981	2.31254	6.5492	1.64939	4.59351	1.31757	5.07323	1.45711	1.41812	6.26837	4.04145	0.821398	2.48531	3.78023	2.72176	4.77529	0.687164	1.77458	0.572845	6.80646	3.89593	1.16313	1.45492	2.4115	1.39579	4.46527	1.43703	1.28956	2.42022	3.44616	2.40805	5.66327
Q4V8I9	UTP--glucose-1-phosphate uridylyltransferase	0.258864	0.430703	1.96928	0.43333	1.28621	1.48317	1.92659	1.40607	0.750102	0.384783	1.39687	1.33097	1.96968	1.71784	1.89487	2.12252	0.152371	2.5355	1.46239	1.13249	1.07131	0.45883	0.192095	0.164314	0.417731	1.58754	2.16012	1.57891	1.33139	1.87098	1.92819	3.82101	1.38459	0.259959	1.77397	4.173	1.49984	3.24696	1.25283	2.25664	1.86648	1.66374	1.14048	0.407977	1.56152	1.11979	0.477691	2.46012
P27605	Hypoxanthine-guanine phosphoribosyltransferase	19.2892	15.967	11.6679	6.44082	6.62966	10.1445	16.555	14.167	13.0484	13.4738	16.3287	13.6804	10.66	17.0835	17.2224	14.8778	25.9478	13.6421	9.3384	14.1728	16.8831	14.4106	9.75343	14.9785	18.5622	7.13683	20.135	19.1337	19.7211	11.2155	14.3581	49.7709	8.39609	18.4239	16.1569	28.0717	28.0538	45.0795	22.9848	11.118	22.2931	23.0278	23.4835	25.3986	13.6716	26.7064	31.2618	26.4556
P61983	14-3-3 protein gamma	6.57249	8.62361	13.4411	8.63378	12.707	16.9644	1.77813	10.7333	6.43661	12.1665	13.4098	26.1993	5.24133	12.2136	16.1674	15.0154	16.5441	21.42	19.9967	20.5568	28.179	10.0901	9.71631	13.3234	12.5974	16.6681	24.3653	13.8646	14.6796	20.8936	24.3201	18.6502	19.2133	16.1788	31.4795	20.1941	17.71	35.9474	19.1102	34.3629	29.0849	22.1526	33.0134	33.6019	23.9775	29.1734	30.4649	33.9602
Q63429	Polyubiquitin-C	7.01102	10.8488	8.18155	12.1948	7.68671	9.00027	9.63682	9.54806	10.7029	9.35564	10.8632	13.47	9.27332	13.4075	8.15403	14.9773	14.157	14.1227	15.7551	15.1524	17.417	14.5138	15.067	14.1317	13.7668	11.8032	11.1824	13.7803	11.4958	13.9682	12.2067	1.19088	20.7242	20.9184	15.7089	8.79168	19.0321	18.0014	21.5052	19.639	13.6451	20.7584	16.7933	15.3112	18.7204	17.3145	15.3976	14.9448
Q7M0E3	Destrin	18.941	8.26406	17.987	14.3127	21.2437	19.7927	29.6796	24.5639	27.7085	20.5865	27.4331	29.7314	12.281	8.17099	9.66313	12.8943	19.4703	14.3471	16.2345	14.0344	11.5917	13.2614	14.1481	12.0285	19.9484	23.9276	21.4439	16.5873	13.9667	19.579	17.4984	40.032	14.5768	10.2844	15.9323	15.245	20.6486	24.8201	19.6879	13.0921	14.8061	18.0483	20.8882	15.5908	16.7065	18.7043	13.3129	22.0757
F1M779	Clathrin heavy chain	0.108601	0.246521	0.677063	0.265989	0.309199	0.195165	0.527595	0.271097	2.17036	0.553533	0.326391	0.999046	1.69806	0.239741	0.895362	0.922523	0.544385	1.4616	0.665482	0.10556	0.314639	0.0935824	0.668993	0.105892	0.775863	0.823745	0.314534	0.186486	0.626522	0.538199	0.502998	0.941775	0.171142	0.460727	0.299391	1.50585	0.270696	0.286802	1.02678	2.46519	0.242205	0.600106	0.466026	0.332905	0.313491	0.687262	0.351986	0.147911
Q6PDU6	Beta-glo	166.953	225.045	255.116	160.634	237.216	176.014	119.736	164.284	208.348	155.537	234.887	190.447	125.272	217.242	236.551	146.244	140.47	94.7802	173.373	52.3167	143.683	71.1073	62.0809	50.7964	98.1615	186.302	180.543	60.7044	269.717	273.006	114.578	7.74037	100.664	52.7752	135.914	93.8125	49.3663	109.258	62.1339	107.042	86.4553	82.3653	143.153	120.202	65.9403	191.764	111.398	116.148
Q5FVT5	Pyruvate dehydrogenase kinase, isozyme 1	0.63697	0.420269	0.754153	0.413965	0.769645	1.06369	0.456434	0.400784	0.894589	0.614363	0.610014	1.44871	1.06969	0.9438	0.979185	0.26646	1.17273	1.00501	0.966902	1.10975	1.17479	0.651035	0.738702	1.12908	1.30271	0.975232	1.21646	0.518737	0.424633	0.7875	1.56066	1.54793	1.14547	0.360474	1.4839	1.50221	2.53215	3.51525	1.2425	6.3585	3.05383	1.39244	0.461916	4.39613	1.30317	0.842939	0.504258	0.524676
F1M7L9	Uncharacterized protein	1.99477	1.91383	2.15278	0.935733	1.82993	2.58564	1.87363	2.67249	1.15591	1.29201	1.69477	1.09782	2.7872	2.18877	1.3825	1.89352	1.41705	2.01308	1.5375	1.44788	1.71982	1.2252	1.45649	1.07101	1.99959	1.02481	1.82003	0.95819	1.36551	0.998881	1.6121	2.2321	3.17786	2.04853	1.54321	7.14665	3.29999	1.7548	4.19041	2.94317	2.64191	2.81639	1.78015	1.67007	2.20473	1.86608	1.56311	1.75411
M0R9L0	Nascent polypeptide-associated complex alpha subunit	0.567559	0.536187	0.111533	0.320926	0.26167	0.595459	0.383074	0.212108	0.385675	0.312508	0.0540292	0.236957	0.279801	0.373432	0.068176	0.79791	0.3309	0.257582	0.189075	0.749042	0.167054	0.411241	0.439986	0.210758	0.485086	0.356699	0.425717	0.884352	0.328046	0.39428	0.16063	0.345496	0.60612	0.95204	0.20823	0.342022	0.438936	0.727942	0.447829	0.210979	0.811525	0.175238	0.169736	0.182665	0.268565	0.386448	0.150929	0.482428
B0K020	CDGSH iron-sulfur domain-containing protein 1	31.393	37.2541	37.147	28.8182	24.7914	23.5726	73.5596	57.4806	62.9586	49.0582	53.5122	64.6184	46.778	45.4389	42.3238	32.6109	31.8246	40.5674	31.5288	33.621	30.786	32.9592	26.0014	32.1629	48.3841	42.6582	41.43	47.5742	44.1709	45.3604	42.1724	14.868	39.1873	51.0219	42.4952	73.1523	61.4195	42.5807	54.0476	61.9152	49.1661	53.7131	26.7071	26.0592	24.1377	33.3853	34.1236	34.2887
P0DP31	Calmodulin-3	19.0755	20.3584	12.4121	20.0837	14.7567	19.9034	33.1183	34.1515	35.3206	28.3564	14.9124	14.6532	21.3726	15.9491	23.779	22.8085	23.9919	23.1791	19.1247	19.5403	20.8615	23.3903	25.8963	28.6015	26.3836	14.7099	26.557	32.5406	17.7243	15.7367	30.7718	0.725048	32.9945	34.0191	26.5849	0.90486	37.9222	31.8416	19.5339	33.4705	27.0763	36.6051	24.1287	11.155	12.8134	30.7885	21.7603	11.4887
G3V6H5	Mitochondrial 2-oxoglutarate/malate carrier protein	6.93529	4.03241	4.43958	0.616673	1.85672	2.14014	1.48414	2.60241	1.07052	4.92963	2.16915	5.40846	5.08575	9.64562	7.84806	1.89066	5.85554	1.4321	0.994069	0.784885	7.79535	1.32681	3.14921	1.02055	3.30146	5.43226	5.13158	7.34634	1.03214	9.6112	3.56142	0.444632	3.35647	5.9125	10.317	0.719751	5.72376	4.92448	7.73178	3.59395	6.88179	5.58096	10.4972	9.18818	4.2215	6.0677	10.6474	3.73761
P62963	Profilin-1	86.0052	97.2934	92.6551	84.5404	92.6676	89.2832	112.484	124.025	113.912	139.882	140.255	142.469	94.5849	84.5432	96.7744	122.217	126.065	128.493	102.843	93.1425	95.0581	91.5587	94.3268	95.5129	107.125	115.636	115.152	114.747	111.15	109.905	107.831	162.793	87.9304	129.661	113.099	7.43177	101.807	85.528	115.951	86.3506	84.4805	89.7275	91.1359	104.588	102.09	102.195	70.637	101.419
P19944	60S acidic ribosomal protein P1	31.4846	70.8441	58.9117	64.4673	78.6376	82.0692	71.7747	79.0984	86.7339	63.3737	86.2237	98.1728	23.1051	54.4698	51.2288	55.704	42.3737	58.3526	76.4245	64.6782	74.0771	58.2918	40.2988	49.5693	51.097	57.1649	62.0198	61.9123	51.6999	74.8025	123.332	93.1191	71.7454	41.9651	77.2771	220.107	47.5429	55.6995	48.5659	62.3915	66.2532	45.2961	58.0443	64.1299	60.3516	54.3588	101.627	85.7673
O35796	Complement component 1 Q subcomponent-binding protein, mitochondrial	19.6196	7.36923	15.2475	11.9032	16.3891	18.9711	16.1756	16.3367	17.4545	15.9522	16.0775	44.2942	94.7809	15.7295	94.554	14.2666	10.1487	15.3747	13.34	16.8586	18.9638	17.5334	14.1923	18.0446	13.0856	14.9084	14.7107	31.8423	13.3304	17.8205	19.0828	2.55955	15.3111	12.8358	14.4583	4.89614	9.43876	19.9706	9.9372	10.9008	18.73	17.4985	18.0627	75.3909	20.3409	13.0663	13.2147	10.0699
B0BNE6	NADH dehydrogenase (Ubiquinone) Fe-S protein 8 (Predicted), isoform CRA_a	41.8523	45.1259	37.3063	47.5094	47.5091	47.8209	55.9453	59.6748	54.0472	45.3783	41.0339	42.4866	49.4513	45.7018	45.6711	35.3318	36.9984	36.5845	49.1245	42.6182	44.6283	42.877	48.4095	45.6447	43.6564	44.2211	42.9234	47.5257	47.5944	46.3299	44.6749	95.9647	38.9409	41.4053	37.4253	27.0353	39.3374	36.7668	34.1436	45.6774	39.0698	41.2895	35.5571	36.4882	38.6103	41.9346	35.8457	43.6776
A0A0G2JSG6	Adenylate kinase 2, mitochondrial	13.9942	20.2134	13.6937	15.9435	20.6981	17.3318	17.0507	18.4138	15.1713	15.4281	16.5683	35.6759	21.1048	19.5604	21.9713	14.1566	19.4247	19.6904	21.2092	23.6112	26.6538	20.6005	18.8107	21.2758	16.3705	2.96354	18.8552	19.1147	22.0729	16.4739	24.7606	20.118	21.3827	17.8204	21.3747	16.1113	12.5548	21.2062	16.3008	13.2018	18.8117	16.0896	20.8254	9.70278	21.6662	16.6047	7.3266	21.2427
G3V8M4	Cytochrome c oxidase subunit 6A, mitochondrial	1.71656	6.16516	2.02316	5.76778	3.42494	6.405	13.7872	4.30077	2.47281	3.31753	4.50954	6.49701	4.56171	5.69512	4.90327	8.10667	5.83473	5.10056	3.56662	6.3218	5.83564	13.8107	16.3985	5.73479	16.6021	5.20511	4.24045	1.81575	4.29846	8.45922	6.78828	27.9186	13.6636	9.8794	5.26429	18.8359	5.31093	12.1098	13.2879	8.40606	5.50861	17.1428	2.50819	3.51161	5.21041	2.35685	0.578709	1.45105
F1LTF8	Laminin subunit alpha 4	0.201926	0.506235	0.456643	0.483627	0.586818	0.694366	0.72902	0.645627	0.654786	0.570845	0.138784	0.47676	0.0926893	0.305898	0.366436	0.298667	0.536289	0.326095	0.44479	0.277069	0.494776	0.263781	0.358713	0.28605	0.136068	0.131986	0.41333	0.37269	0.659336	0.408396	0.94723	2.2914	0.613855	0.117214	0.470779	1.95631	0.293261	0.26	0.32083	0.573143	0.374431	0.543075	0.0937493	0.416935	0.502742	0.226653	0.75762	0.767824
P21396	Amine oxidase [flavin-containing] A	1.99407	0.776247	5.87452	0.830292	0.931512	0.546955	5.26603	0.907076	6.58331	5.90774	6.79856	7.09341	4.65601	5.35641	3.24893	2.94713	2.00539	2.33344	7.13578	7.26323	7.58806	3.5912	4.29428	2.88804	2.76098	3.41334	4.86665	2.2376	2.12666	2.4986	1.59611	3.48593	1.37907	0.747535	2.34139	0.887772	2.90868	5.09786	3.19912	7.63288	6.76685	7.70196	3.34649	5.77951	6.76757	2.74955	2.4496	2.37496
D4A3D2	RCG56113, isoform CRA_a	6.02982	5.0977	6.84889	5.62668	5.63141	5.83107	3.00124	2.24473	1.87635	1.67199	4.02287	2.86336	5.10454	6.58184	5.6946	2.80132	4.84277	3.66062	4.47096	4.57896	4.25025	2.07171	2.109	5.17905	5.17932	4.72218	5.3253	0.983325	2.51658	2.01999	6.65489	10.7697	3.93798	4.26667	4.93149	11.4233	5.72583	8.6011	4.554	7.39493	7.9893	5.35335	8.85259	5.14887	8.14611	3.4907	7.96757	8.51062
Q64057	Alpha-aminoadipic semialdehyde dehydrogenase	2.04238	1.20442	3.32455	0.887676	2.25256	2.2872	1.99091	1.99127	1.39748	2.21734	1.61185	2.33945	3.38825	2.60992	3.09032	1.79995	1.60922	0.481139	0.947135	1.34075	1.83934	1.91387	1.23826	1.67685	2.40402	3.18259	4.98054	1.42825	1.62932	1.03628	1.86033	1.02896	1.35838	0.367536	2.83475	0.299355	3.7121	4.71684	1.8493	5.0424	2.53649	2.1395	4.78279	3.30982	1.44728	0.72763	1.60315	2.04904
D3ZWE0	Histone H2A	195.199	175.062	185.703	142.755	209.201	196.277	77.7176	125.426	139.706	130.524	183.831	169.723	35.1035	45.4492	43.1057	18.0692	16.0821	26.0793	151.182	149.767	134.627	117.557	97.4946	107.517	87.5345	92.7379	85.0389	102.509	101.114	112.217	71.6596	63.6808	46.4604	31.6052	77.8109	87.83	30.5997	39.7122	12.8928	23.8737	29.6802	14.2702	90.4151	72.9369	55.0443	58.4152	44.7599	41.2775
F1M6C2	Elongation factor 1-alpha 1 pseudogene	1.26856	1.70651	3.21295	2.36607	2.45519	1.34961	2.63109	4.25851	3.14473	3.964	6.37272	1.44133	2.83721	0.586427	2.58182	2.61959	3.35649	3.26864	1.55146	1.4381	2.05973	1.88722	1.0424	2.08926	0.583599	3.63426	3.14056	2.96544	3.38374	0.742162	2.4558	5.39491	2.07856	1.16724	0.526625	6.05701	2.40488	0.348911	2.89401	2.68544	12.0913	2.81072	4.80818	1.19193	5.65834	0.837957	2.17696	0.922444
D3ZJ08	Histone H3	19.5655	23.1623	33.4253	14.6362	13.0013	34.034	11.8526	20.4578	25.9074	28.6645	18.696	26.6296	11.3193	14.7974	1.57805	12.4842	13.6975	27.1174	8.56799	18.5724	18.237	11.2318	18.5831	9.10895	12.2191	10.0475	12.6732	8.45574	7.83658	12.7888	51.9272	11.6814	25.081	22.6154	43.192	19.8491	19.8716	44.3769	14.4885	36.4465	40.488	19.2618	5.14282	25.4709	12.7329	16.747	25.8622	16.4806
D4A4D5	Similar to 60S acidic ribosomal protein P2	7.54844	9.99158	6.75574	7.93611	10.5187	16.2615	3.97303	6.8797	14.2093	5.67283	17.4745	17.5588	1.96525	10.3182	12.4761	3.8717	9.04854	11.2355	15.6969	18.5952	15.9893	6.08583	17.9858	19.263	4.44446	14.2986	9.56005	12.9778	14.9251	13.2071	24.4188	30.0003	12.7428	17.1714	2.03275	52.5434	13.7328	5.16712	10.0577	21.2455	18.3159	12.4289	5.56312	5.63941	10.7564	10.0668	7.97869	27.4167
O35791	RhoA (Fragment)	3.09959	2.11697	4.8991	1.52724	2.77736	1.75473	2.31824	7.50814	8.33351	7.4507	6.59209	6.70879	1.32623	8.25996	8.21851	1.02057	5.30747	1.00729	3.25574	3.82938	5.31401	4.13316	3.41071	12.5307	5.37738	4.72626	5.93756	5.03282	3.33706	4.66319	9.81491	8.71737	5.5107	8.60013	7.51739	5.29404	8.444	5.01477	3.49159	4.90482	3.6141	3.52567	12.7499	6.89453	7.19761	5.05521	8.00307	3.83011
Q3T1K5	F-actin-capping protein subunit alpha-2	20.1986	20.5967	15.7191	16.5414	12.209	13.5907	15.6869	18.4789	13.8491	12.4125	14.1745	11.6546	13.7255	13.9024	15.4335	14.266	12.7855	9.06866	10.0486	13.5985	11.0832	12.1548	6.85105	6.66835	11.6937	9.69971	7.14228	10.6734	4.90045	7.74156	10.9177	5.30628	18.1717	14.2028	9.7498	11.3046	10.3662	11.6467	12.1981	10.0008	13.4255	15.6488	12.3223	11.3524	14.9403	12.0262	7.38749	13.6839
A9UMV9	NADH:ubiquinone oxidoreductase subunit A7	50.1808	61.4379	51.6039	63.7016	69.5692	53.2203	60.4127	66.5493	64.1923	61.538	58.8311	60.1995	60.1006	57.0115	65.5704	43.3169	53.6897	47.3753	60.6319	60.9037	60.7483	79.4948	72.6806	82.285	61.2268	38.113	62.6346	75.8506	69.1847	78.3206	49.0608	105.977	89.3586	51.4409	49.5466	99.2539	56.0643	44.9278	63.9349	53.9796	38.4706	78.8769	41.9514	48.5699	48.4837	52.2187	48.4835	49.0876
Q5XIJ3	Isocitrate dehydrogenase [NAD] subunit, mitochondrial	11.5155	11.3299	6.50607	9.18264	7.75308	5.21553	6.65875	10.9089	9.13985	3.5582	4.22654	4.64577	6.58464	5.18591	9.94779	6.41941	8.67962	8.11682	10.536	8.42705	6.47416	5.53637	9.30424	9.458	7.72184	8.16092	4.94462	4.36728	6.35773	7.37712	6.25627	0.324482	4.81874	6.13267	4.35913	5.42941	5.18695	7.61481	6.6968	5.28491	3.87194	5.40743	6.17319	4.86012	6.67371	4.13385	4.11969	5.16704
Q6P502	T-complex protein 1 subunit gamma	2.49333	0.247411	3.81403	3.69303	0.332092	2.40363	2.01091	2.19293	4.27948	3.17119	1.9327	2.85097	3.32459	4.38951	1.94551	1.53831	3.32447	2.19646	3.45876	1.88919	2.63063	1.34505	1.51168	2.31384	3.01843	1.67891	1.46105	2.29814	1.08547	0.25128	2.8841	0.0578828	2.28748	2.30144	3.21103	1.69002	2.52683	2.29679	1.68197	1.60897	2.90263	2.47298	1.62205	3.24182	1.59503	0.358835	2.14189	1.37069
D3ZA93	Acyl-CoA thioesterase 13	65.8795	62.2038	65.2031	45.3906	73.1985	65.5526	51.3397	57.0196	77.5892	56.2027	50.8591	57.9707	51.7659	60.1624	61.2185	33.3384	47.2402	50.0071	55.4146	71.4538	36.4434	82.6175	73.4472	79.069	47.9739	33.6438	42.5024	69.6324	68.7281	61.5815	55.0767	45.53	77.9937	53.8143	61.6813	41.9359	56.4458	37.1147	60.3939	55.198	44.3317	79.4975	51.6744	57.7152	56.7225	64.4678	45.4173	50.3324
Q5XI34	Protein phosphatase 2 (Formerly 2A), regulatory subunit A (PR 65), alpha isoform, isoform CRA_a	3.77956	1.64195	0.778791	1.88121	2.06006	0.674623	3.59933	2.92917	2.44234	1.79324	0.969151	2.08134	2.23121	2.80915	2.5247	2.76584	2.10468	1.9156	2.32261	1.43445	0.850043	2.41315	1.50749	1.1781	1.41787	1.54642	2.65278	2.243	1.89395	1.73824	2.9118	5.6178	2.02447	2.02204	3.51522	5.46485	2.79606	2.25417	2.2743	1.11556	4.98266	2.91339	1.64272	2.36888	3.15837	2.95523	3.75679	3.84243
F1LP21	Uncharacterized protein	28.4233	24.2745	21.8023	37.3602	32.2391	39.5073	15.0098	23.0617	17.0733	18.8027	21.7648	18.078	17.6273	24.5199	23.1722	19.9526	24.6378	16.0042	39.2906	43.545	29.9596	33.8399	31.7196	34.4698	13.3553	11.9409	16.1605	25.6228	27.067	35.1459	15.7156	38.1678	33.2541	11.2112	10.9599	46.7187	20.5354	13.8093	19.9045	23.8188	18.8748	21.3253	22.1769	9.31211	29.1891	20.111	21.271	9.06521
Q924S5	Lon protease homolog, mitochondrial	2.23588	2.56325	2.48987	2.52612	1.6444	1.60282	1.31825	0.971078	0.725732	0.755666	0.997135	1.58014	1.52266	2.13033	1.46004	0.564903	1.2962	0.712071	2.14826	1.26526	1.38964	0.663907	1.25321	0.481575	1.04834	0.976075	0.558642	0.37441	0.691101	0.638231	1.30748	4.92044	1.70241	0.744165	1.36799	3.92652	0.82394	1.93804	0.801696	1.85797	1.74735	1.31449	0.570248	1.54158	2.40207	0.578611	1.32945	1.12522
Q62636	Ras-related protein Rap-1b	30.4626	35.8089	28.3405	16.5917	15.0147	17.4985	35.4975	22.4647	23.7472	20.5336	24.8587	22.1417	25.6563	25.9922	30.7152	19.283	27.0464	27.62	20.6757	20.8735	24.03	14.479	14.5073	11.0413	18.0594	20.1988	20.092	10.1129	14.2307	15.9898	32.3006	46.4803	30.8093	34.6822	39.3393	113.47	25.5235	10.01	23.3554	31.0386	44.1982	32.1162	27.3136	29.3242	32.8887	24.1386	31.0105	28.6477
Q66HP8	Mitochondrial carnitine/acylcarnitine carrier protein	4.93796	1.00697	2.20732	1.77915	0.821581	0.931901	0.731651	1.90435	1.44915	0.768359	1.2196	2.84932	2.83803	3.2649	5.13732	2.60655	0.604097	3.65892	2.69965	2.7285	0.744871	1.36768	1.06664	0.621181	0.85974	1.37282	2.47853	0.910718	0.705847	0.516048	3.00061	0.705139	1.27581	2.12791	2.56259	12.6825	1.6724	0.642558	2.57786	0.723855	1.59376	3.16316	3.1962	3.24121	3.05984	1.47922	3.33166	2.97275
F1M6Q3	Collagen type IV alpha 2 chain	1.12285	0.903681	3.0668	1.19791	1.38646	0.587579	1.85213	0.763449	3.32679	0.855238	1.26715	0.591643	0.69278	0.830174	3.40089	2.32302	0.655688	0.752544	0.804141	0.517739	1.79889	2.80597	0.683819	2.1399	2.13631	1.75307	1.03135	0.799133	1.15943	0.723906	2.18251	4.77786	2.78038	2.03563	2.86042	2.85507	1.651	1.27072	3.63185	2.64256	2.47206	4.27595	0.78851	1.02429	1.79005	0.645797	1.14222	1.53723
D3ZS58	NADH dehydrogenase [ubiquinone] 1 alpha subcomplex subunit 2	98.4565	94.6063	118.894	96.6876	90.6304	82.5354	65.3144	59.0244	95.7279	87.8706	63.3488	68.5366	69.8055	82.5406	27.3209	74.2155	74.2632	68.54	122.534	100.467	93.3501	119.272	172.48	106.804	84.6364	99.3499	110.149	128.454	81.5389	146.702	80.2553	45.5649	81.78	115.554	43.1498	48.4179	86.8313	83.5692	84.2894	104.185	95.3802	80.4309	98.7911	52.9816	46.2934	91.8025	55.0892	58.7491
O35303	Dynamin-1-like protein	1.21031	0.814687	1.48698	0.480133	0.93297	0.544936	1.61627	0.724336	1.322	1.14447	1.51183	0.504397	1.30836	0.734727	2.6312	1.57368	0.712934	0.534553	1.28581	3.11405	1.46594	0.726234	1.25987	0.80731	1.35689	1.14683	0.668888	1.85445	0.570059	0.895929	2.76497	3.20007	1.07986	1.14381	0.751912	2.73504	1.01027	4.54729	1.24853	2.33133	1.47391	1.31499	1.62893	0.830235	1.05442	1.65412	0.987554	1.76341
D4A3V2	NADH dehydrogenase [ubiquinone] 1 alpha subcomplex subunit 6	42.0133	41.9359	40.4886	44.4125	48.4294	33.8803	26.3978	39.0283	22.6573	34.6851	29.4728	29.199	27.2202	35.0837	27.4556	33.4321	27.5113	27.477	45.3506	47.8107	51.4948	44.834	43.0155	43.0281	33.4662	28.4064	28.3536	39.2577	47.6347	30.4788	22.3776	44.3947	31.9007	29.3428	33.0991	57.7028	29.8073	19.1416	20.7419	22.1575	32.6587	31.0262	38.9418	29.2152	21.7913	38.2967	41.4868	26.1733
P68136	Actin, alpha skeletal muscle	12.6472	23.1833	28.6785	12.4447	14.7244	28.2498	12.171	2.0651	1.06227	11.2088	34.6539	30.2574	5.9295	5.40986	8.86054	10.8838	3.77619	2.70491	18.3478	21.0093	10.75	16.2054	26.2743	23.4269	5.2964	5.17794	10.4263	7.74028	1.85047	3.36176	11.154	17.3405	6.95544	3.61664	11.2205	15.3535	4.4205	13.1268	6.71472	2.66757	13.5369	6.10032	9.0751	6.29542	2.43279	2.25823	10.3501	7.77843
Q5BK81	Prostaglandin reductase 2	5.63809	14.4407	11.533	11.7652	13.139	15.894	7.73403	7.39685	7.03993	9.80787	11.8559	11.7853	9.05942	10.7019	9.76035	9.76756	12.2854	12.6743	14.5068	9.64796	10.0483	3.79058	11.2753	8.78686	12.9435	13.486	14.4197	11.5725	15.0295	15.4876	29.2966	50.051	17.0115	10.7737	12.7674	53.584	8.16087	9.28541	8.50219	5.59071	13.2597	10.4994	11.9835	11.8973	15.1238	9.49744	24.1605	19.7247
Q7TP52	Carboxymethylenebutenolidase homolog	1.14608	0.659866	1.06893	0.501151	1.19144	1.52323	0.45904	1.99635	1.22829	1.25123	0.484213	4.76991	1.26236	1.54958	1.22343	2.20587	2.41077	3.82502	2.40573	0.298068	3.00352	0.597281	1.90465	2.4179	2.45643	3.42237	7.76248	1.86647	6.4995	3.60602	6.05692	0.763385	0.138259	1.63981	2.30419	0.643523	5.47852	9.90556	2.37095	0.623591	4.47244	2.16728	10.4022	9.04102	6.57613	2.31603	3.16065	3.22988
P69897	Tubulin beta-5 chain	7.65382	11.1479	8.06081	13.5487	7.63224	6.93313	11.1229	12.5079	10.6815	11.6355	8.448	8.02874	13.4379	7.8771	7.55369	8.25284	12.2451	5.78795	6.62526	5.96925	6.33934	4.45285	4.46491	5.28165	9.35984	3.94586	6.12601	7.21055	6.44371	5.77396	6.50982	18.5013	11.9946	12.5733	12.2055	16.2857	9.21446	16.8909	14.2583	13.1333	5.19792	13.6533	11.852	14.4285	12.1256	12.3087	9.84396	7.37902
D3ZAQ0	FUN14 domain-containing 2	4.9008	6.38365	14.1104	4.24672	3.40118	6.22104	0.885268	1.54807	8.39839	4.734	6.54965	2.69903	4.49547	5.98452	4.44343	3.53958	4.59433	6.08153	1.83981	1.08729	6.02462	3.95271	10.4452	11.7255	1.85706	1.99555	4.47266	2.55839	2.76946	5.07517	11.7842	0.528814	4.10616	1.9196	7.71174	1.2569	1.67001	5.55375	0.471346	7.91929	4.78433	1.95653	3.24558	4.84437	0.72666	7.73526	3.01936	3.15059
B5DF65	Biliverdin reductase B	7.22807	7.8094	7.72632	6.33438	6.36967	11.3698	4.39345	5.53247	5.81458	7.37003	7.59134	7.7998	5.30925	6.1185	0.68035	6.76051	8.33157	6.88573	7.52017	7.50325	9.05058	8.25873	0.888612	6.57571	7.94379	9.45633	9.51171	8.08691	8.6317	5.38741	14.3203	23.1387	5.72138	5.87063	8.61392	25.2089	7.17108	14.1907	5.9838	6.96856	11.5035	5.26413	10.3868	15.0775	8.16576	7.39897	14.0204	14.6223
A0A096MK30	Moesin	1.70298	1.48607	1.29498	1.61581	1.47226	1.0056	1.79467	1.15596	1.63552	1.6688	1.87385	1.18811	1.26536	1.37066	0.575756	1.40958	1.94382	2.85499	0.31112	2.8962	2.00598	0.494789	1.2339	1.99276	2.8409	0.341681	1.06785	2.29067	1.02144	1.07055	4.66914	5.11355	4.01509	0.273892	1.86179	5.11224	1.88879	2.27791	2.27191	3.31882	6.74618	2.37571	3.18664	2.61364	1.66152	2.75644	2.72994	0.364878
Q5I0K3	Citramalyl-CoA lyase, mitochondrial	0.504996	1.26456	3.75773	3.34563	5.78684	6.20301	5.53258	0.576356	2.59698	3.03467	4.70331	7.23113	2.9493	10.1003	6.17464	4.96315	5.60367	3.78322	4.87887	5.32919	6.65484	1.72931	0.948651	2.01901	4.33028	2.88965	3.17711	2.14059	3.05634	4.5013	0.653892	3.37517	2.36333	1.06387	1.62176	3.08043	6.24222	6.05976	2.81408	6.2479	3.0485	2.48266	5.12491	7.41256	4.24279	0.409478	4.24808	3.56223
P80431	Cytochrome c oxidase subunit 7B, mitochondrial	51.5648	3.14173	72.3492	20.7624	41.4398	39.0488	56.2695	51.9248	52.719	40.2981	11.3402	18.5491	20.5669	36.002	54.8801	34.6169	46.4806	34.5205	16.5851	33.6688	22.6037	29.9694	31.3442	42.5183	29.8859	39.4762	37.4059	15.2203	11.1452	26.8831	24.7	83.5664	28.8258	40.1582	70.8474	22.0769	30.0598	39.3283	29.6483	37.6104	24.9283	27.3651	29.4296	24.8643	18.797	29.5691	17.4649	9.89306
Q68FR9-2	Isoform 2 of Elongation factor 1-delta	3.37178	8.92639	9.27729	9.86239	9.85068	11.6763	3.78941	2.04158	7.18694	11.3434	8.41204	8.78056	5.37972	8.22837	10.0846	9.32908	8.89784	1.92178	8.36831	7.14855	7.05921	8.5057	6.27026	6.88156	12.4301	5.57214	8.59079	1.93383	7.92845	11.2332	9.74739	3.02234	9.45038	7.98978	11.1987	4.13494	14.4786	2.59091	9.40049	10.8655	7.90532	13.2303	5.55689	3.91886	10.1147	7.18908	4.4405	11.1771
Q5XIM9	T-complex protein 1 subunit beta	2.44122	2.09013	0.59951	1.86458	2.9941	2.97721	2.52236	2.42372	2.7798	0.765281	3.02808	2.97482	1.70533	2.29509	2.17643	1.64822	1.0912	0.931924	3.02327	2.36843	2.54119	1.17481	3.10484	2.8937	2.24566	2.03908	2.23455	2.89284	2.22231	2.00599	1.80771	6.48117	2.11122	0.325237	2.44577	2.49326	1.95414	1.78503	1.5862	0.513146	2.41287	0.634383	1.66532	4.37126	0.936057	2.72042	3.4846	1.71315
A0A1K0FUA6	Globin a2	190.705	170.241	158.724	141.791	139.077	122.475	126.313	139.585	131.668	192.047	198.794	184.002	152.065	153.454	161.011	199.18	193.917	189.495	113.705	114.683	112.383	143.168	132.082	128.262	170.607	165.975	150.768	185.335	177.967	173.37	90.3529	31.5688	134.993	125.472	109.502	132.388	35.1003	72.5314	105.374	102.854	79.83	127.552	82.5173	89.0745	72.3388	105.19	112.164	99.4128
B1WC61	Acad9 protein	0.774868	2.57145	1.74194	0.431887	1.40825	0.307567	0.23616	0.703511	0.552747	0.131413	0.515974	0.912198	1.19061	1.1389	0.172278	1.34867	0.423041	0.858964	0.645332	0.684582	0.810926	1.21785	0.146521	0.801951	0.676689	2.13686	0.206318	0.311975	1.14045	2.1328	0.27739	3.67315	1.54769	0.974642	0.40927	4.17536	0.817689	3.7539	1.92795	0.850751	0.7304	0.329493	3.12892	1.76643	1.31587	2.14358	1.0267	1.19712
P16221	Cytochrome c oxidase subunit 8B, mitochondrial	17.5931	56.42	105.512	15.0578	5.23205	67.0704	8.65863	13.8388	11.1225	28.5995	36.4306	34.3425	20.6814	27.122	19.1429	10.749	17.0062	14.1137	40.7752	49.6099	27.96	27.07	100.954	74.5334	87.7082	56.0925	16.7753	31.2471	23.6081	17.8437	39.5867	36.7956	27.3045	44.0771	75.4212	118.837	35.0675	13.7194	11.3703	23.1034	6.72967	31.243	27.5745	46.8084	11.07	25.5408	14.9893	30.1647
Q01728-7	Isoform 7 of Sodium/calcium exchanger 1	1.34818	1.20642	1.0375	0.532197	0.722641	1.10007	0.151383	1.21068	0.919625	0.743078	1.21407	0.751612	0.635678	1.11975	1.03378	0.649042	1.26892	0.661306	0.555444	0.13349	0.574786	0.638969	0.840275	0.251357	0.653376	0.155894	0.449601	0.363388	0.135315	0.696027	1.21254	4.05016	1.21031	0.393435	1.58305	6.04623	1.41196	0.640105	1.31946	2.07839	1.38984	1.32454	0.799287	0.9944	0.953716	0.689595	0.11045	1.60133
Q5XI77	Annexin	1.08987	4.93181	1.88115	2.34463	2.63175	3.42834	1.17596	1.05527	2.59232	5.02714	2.68488	4.24339	3.23438	3.01959	2.58775	3.05705	3.29291	2.67021	2.3031	1.4179	1.73751	1.84769	2.59793	2.45887	2.0639	2.50328	3.64688	0.832956	1.613	1.84667	1.16336	10.5261	4.19243	3.43562	2.26656	0.679944	4.50328	3.49904	1.78258	3.61064	5.33933	4.6692	1.48553	1.39432	1.88085	0.79274	2.40721	0.565733
F1LU71	Methylglutaconyl-CoA hydratase, mitochondrial	0.61375	0.230689	0.282325	0.43783	0.692096	0.967745	0.193259	0.315423	0.374563	0.178523	0.800787	0.362248	0.536542	0.875131	0.925701	0.211083	0.259455	0.547036	0.959096	0.585896	0.266345	0.9746	0.671389	0.337732	0.965674	0.555651	0.475103	0.375489	1.29272	1.39637	0.21616	0.267533	0.145118	0.392855	0.878019	0.394669	0.807506	0.889522	0.309376	1.30834	0.482485	0.262526	0.57518	0.229823	0.191517	1.23634	0.705977	0.527775
P11348	Dihydropteridine reductase	1.87457	18.7418	15.6389	0.873172	1.14633	0.788015	2.88305	5.20183	10.5365	15.2138	1.76201	18.0533	9.42647	8.56829	11.292	2.34754	2.46055	1.90022	0.246707	1.00958	3.31872	0.410487	3.25155	28.5708	15.4272	1.11493	1.51616	1.09891	1.95006	5.96701	13.4424	10.0389	1.03031	0.34388	16.9476	44.3924	7.87389	7.30419	0.828768	17.0507	0.535651	5.02849	3.39845	10.028	14.9651	2.45603	16.8391	21.3514
G3V8C4	Chloride intracellular channel protein	4.19049	3.3121	1.72388	4.06736	1.54067	2.79973	1.09293	1.11537	3.88424	1.53322	2.8368	7.03909	1.73278	1.92929	3.16481	1.96746	5.48814	1.32695	2.87445	2.0981	1.56479	2.27249	3.71285	18.1276	4.75399	0.661094	0.876566	2.38319	2.43484	6.39309	22.0635	9.39487	3.16784	1.6664	4.54877	6.78523	1.79044	3.51502	4.42181	4.60141	8.77705	4.01685	4.10526	8.39899	3.39445	8.30078	5.33463	3.02655
P62142	Serine/threonine-protein phosphatase PP1-beta catalytic subunit	4.51005	3.48797	1.38408	2.38762	5.12933	2.83319	3.50314	4.76257	4.89064	3.98043	4.11073	5.29774	5.10694	6.80389	3.1197	3.241	1.61365	3.21908	2.87932	6.04472	2.979	1.58124	3.28294	1.28482	4.37462	1.83371	4.52051	1.96644	1.14431	4.26116	6.34618	33.3123	8.81072	7.65661	5.63853	18.4374	12.639	9.30094	8.48544	6.6005	20.7404	11.6576	4.43796	11.8334	7.66108	5.77174	11.9256	5.56643
A0A0G2K3K2	Actin, cytoplasmic 1	65.0171	105.689	67.3143	76.8902	40.9996	56.54	160.294	141.677	141.879	85.1652	61.0362	90.3326	89.6777	104.034	76.5463	125.598	118.925	58.1896	74.8532	68.9864	48.6844	81.6133	72.4204	83.9466	98.531	94.7122	92.465	83.8561	60.036	78.5134	52.1731	17.6878	64.9121	96.5452	80.6015	6.23248	77.4594	124.257	177.278	186.153	57.8524	114.004	110.873	82.8336	149.507	89.318	122.6	116.337
D3ZKE6	Sarcolemma associated protein (Predicted)	2.67028	2.34807	1.05768	3.81853	3.11213	2.23583	3.94675	2.51294	1.22329	2.57631	1.35652	0.660321	3.27977	1.06521	2.06268	2.97972	5.1258	3.8631	1.75837	2.38121	1.17911	2.34852	3.43378	1.06412	1.61779	2.58919	1.01762	1.76058	1.47377	1.93799	6.06661	4.03497	3.08514	3.27658	2.72295	0.756487	1.37062	1.79978	2.50747	1.71485	2.27915	1.98253	3.46906	0.858552	2.28873	1.70525	1.26751	1.27081
Q5XIF3	NADH dehydrogenase [ubiquinone] iron-sulfur protein 4, mitochondrial	21.6544	15.103	14.3125	15.174	12.4208	14.4741	13.0671	16.514	17.6101	20.3442	20.0698	18.984	13.108	12.4027	13.4892	13.4128	13.7796	14.511	21.5847	18	17.5719	22.2874	23.9908	25.0273	19.2488	15.4422	20.178	22.4662	21.2415	21.2818	11.4813	1.6189	17.0361	18.0547	12.7484	8.47452	18.5595	14.0742	22.8093	19.2069	15.4761	17.1893	18.2088	16.9025	21.7532	22.773	18.8244	18.0713
M0R9K1	Heterogeneous nuclear ribonucleoprotein K-like	7.15858	6.32666	6.02861	6.32085	12.7234	11.9094	7.50571	6.71904	5.37456	6.27859	6.54561	6.32535	4.34278	4.92666	4.45684	4.05735	3.75887	5.83988	14.6655	3.7528	5.17471	5.41442	4.63843	3.06079	4.20172	4.1348	4.51586	4.8405	5.07202	3.49237	6.8866	19.4008	8.93563	7.09907	7.08319	4.18096	5.72004	5.36639	6.01441	4.70744	4.03891	6.31889	4.865	4.51454	6.04961	6.10376	5.79505	0.636358
Q6PDW1	40S ribosomal protein S12	10.9893	8.17447	9.72315	6.66436	10.7165	8.66418	5.55093	11.7696	12.2179	7.27044	1.64631	7.42916	6.83488	9.6863	9.20678	6.52791	1.22909	3.63371	5.62815	2.62625	8.48944	9.76512	3.15098	8.87992	5.32298	6.22048	7.74729	9.25248	4.4016	8.37719	14.8353	33.8241	15.0184	10.415	9.45755	26.5836	6.5651	3.25334	10.328	9.69862	4.78971	7.84596	5.12272	7.373	11.2448	4.32429	3.07029	5.43536
G3V8D5	6-phosphogluconolactonase	1.08078	1.91918	0.540484	0.578726	3.09294	4.44098	1.1776	2.32593	1.30829	0.518817	4.52858	4.11451	1.65217	0.91451	1.5476	1.10745	0.326314	0.376989	0.54695	1.38023	0.711714	3.20617	0.792153	0.390598	0.561907	1.04274	2.13566	0.215145	1.13788	2.40271	2.40245	0.137201	2.62337	1.63783	3.38022	1.13979	0.574396	4.84007	0.991717	0.327166	2.30178	1.3219	5.30139	5.35048	3.03654	1.98276	0.362154	2.55708
B2GV99	Myl6 protein	146.428	4.35633	126.254	186.269	159.734	7.34688	136.766	8.41783	7.29427	147.461	132.224	99.5516	141.742	135.113	5.39418	133.572	124.069	108.298	129.813	140.338	111.098	102.199	118.765	85.5145	115.28	70.68	85.9297	117.376	114.558	82.7865	112.186	14.2381	9.00626	107.243	111.386	10.0164	99.4021	109.84	13.133	108.649	95.8698	13.9492	80.6971	115.2	4.28705	106.034	91.5355	7.13465
Q08163	Adenylyl cyclase-associated protein 1	3.83023	3.71978	2.04347	3.33604	4.10882	1.80843	2.23921	1.70086	2.68154	3.7185	4.47951	7.62451	3.25409	1.83141	1.3212	1.993	1.90842	1.47559	2.02561	4.92952	4.36599	1.80618	2.25476	2.39657	2.89058	2.74973	2.67804	2.22735	2.27693	0.82023	9.91924	12.8086	3.77161	0.383395	6.04929	13.9904	1.2346	10.3924	1.39286	5.44249	5.63022	0.835289	7.74183	7.42392	3.17661	1.96024	3.07537	3.83211
Q4G082	Coq3 protein (Fragment)	5.51811	3.42205	4.93557	3.20805	4.57837	5.09145	5.13626	5.4993	3.60277	4.27345	4.23624	5.34742	3.68281	6.78794	5.74842	2.74959	4.20215	5.00578	4.66137	2.04864	4.53878	2.49659	4.10014	2.76641	5.62929	4.86295	4.74244	5.57085	5.25068	5.38908	3.94814	1.09175	5.32187	4.07407	4.71518	0.929987	1.84578	3.24985	5.41346	3.93167	3.42905	5.11715	3.29803	1.94142	5.7177	4.40128	1.35946	3.7151
P84817	Mitochondrial fission 1 protein	5.12031	4.92423	7.56684	5.48823	5.72633	7.26397	9.52067	10.1123	8.80406	4.07101	9.36903	12.59	6.51334	7.43537	7.29678	5.33654	5.69587	2.66915	7.13758	7.65358	7.18997	6.68308	9.10128	7.84063	7.07704	5.85589	3.12347	4.31675	3.94943	4.35691	9.07804	30.3596	9.75864	5.66144	9.16478	29.7629	10.2127	20.3355	10.9147	18.2399	34.4612	13.6795	5.60078	20.1644	12.1419	8.4547	35.5206	10.5573
Q5M9I5	Cytochrome b-c1 complex subunit 6, mitochondrial	101.889	96.7422	111.784	150.243	153.263	150.774	195.081	162.565	180.239	147.72	140.156	137.478	169.139	178.042	161.155	117.901	118.316	137.73	129.472	132.961	123.496	132.008	147.633	129.637	147.282	136.286	142.585	146.16	144.15	136.11	127.972	303.9	144.446	90.9555	73.0316	10.4129	148.198	148.449	136.484	123.097	143.878	143.702	108.213	105.52	137.448	135.955	104.336	52.5032
D3ZVB7	Osteoglycin	7.19552	5.13693	8.06843	7.4462	4.27505	8.3205	9.17025	8.34097	9.30786	6.31497	10.4775	15.769	3.6323	6.77132	4.1649	9.56771	8.83015	12.3307	5.08964	9.75769	11.3074	7.47982	5.42278	7.71118	8.09413	6.56528	9.34567	6.04326	2.68177	5.65078	9.11776	12.7334	7.63379	4.62914	7.45803	12.3805	6.68179	10.4142	7.47522	13.6984	9.53952	6.59548	10.8656	13.0503	9.9543	8.30844	14.436	14.207
Q9WVK3	Peroxisomal trans-2-enoyl-CoA reductase	0.927299	2.17287	2.1016	9.87904	4.89937	4.24224	4.69318	4.38458	4.98653	4.10327	4.06799	3.73564	5.72447	5.16719	4.77969	1.66631	1.53074	0.813261	0.90759	0.829968	2.70162	3.76629	5.79892	3.10823	18.0779	1.12481	0.413314	13.2725	3.87207	0.982317	6.23804	1.7567	1.57469	4.85478	0.66706	1.00097	5.64438	1.1624	1.53421	1.6623	6.25345	4.50327	3.85866	2.46403	5.04032	3.54711	1.41954	0.864266
A0A0G2K459	Mitochondrial carrier 2	1.37165	1.43419	0.968013	1.31599	0.371383	0.988699	3.96149	0.595173	1.74033	1.68442	0.654801	0.870962	0.637442	2.65459	1.66824	0.473914	0.552822	0.658476	3.60137	3.68223	1.2677	0.666144	3.06654	0.548783	0.518092	7.77254	2.34663	2.19089	4.13093	0.453446	0.435518	0.33227	1.4275	0.302749	2.51575	16.6371	2.55129	4.22439	0.813918	3.89561	1.53278	1.26649	0.231907	0.885246	0.676133	0.480972	7.30423	0.119559
Q6B345	Protein S100-A11	1.50119	14.1868	13.1028	14.22	9.28105	10.5257	15.5181	9.75404	14.8415	10.6806	11.6588	11.9839	9.5174	8.61572	7.79734	9.3491	9.36128	7.73473	2.36268	6.05964	7.77824	2.02636	6.68837	8.09618	11.177	1.70452	2.49563	9.54932	10.8042	1.50301	11.8264	44.2504	19.5324	10.1129	10.3864	36.9137	4.35034	6.22254	5.99672	4.7872	4.13409	8.88645	6.6915	3.50912	10.3426	9.61381	23.4	3.02967
Q9JLZ1	Glutaredoxin-3	0.849227	1.7476	2.15634	0.88763	3.60023	2.9693	3.84387	5.67934	1.40648	1.32694	2.57423	3.62459	3.58669	1.73054	2.27622	2.30728	2.47043	1.46699	3.07636	1.33247	3.50979	1.79089	3.0047	2.64972	2.16862	3.29191	1.93324	1.86736	1.77091	2.72604	4.83099	13.8465	3.69073	1.96351	1.79693	15.2617	1.91296	3.98486	2.80465	5.89865	8.42381	4.47645	5.24943	3.61667	4.75167	6.74513	3.45162	5.77448
B5DEN5	Eukaryotic translation elongation factor 1 beta 2	1.35274	5.10792	1.49344	1.43688	0.613993	2.67898	2.51887	1.56128	3.30747	3.16396	1.3735	1.42637	1.55771	2.05833	3.86199	2.52266	3.12092	1.42413	1.33018	2.77039	1.90187	4.2252	3.84697	2.49372	3.53379	4.81561	2.72142	1.30818	1.38378	0.869502	4.68294	4.09881	3.42983	3.82257	2.89599	0.898084	2.75562	4.40117	0.856464	7.42238	2.49292	3.43372	1.07995	3.20654	1.87694	0.940011	3.1518	2.19755
R4GNK3	Thioredoxin	4.08676	8.66319	4.92227	2.61846	16.7203	3.79152	20.7522	11.4035	9.68327	10.8211	15.1954	12.2257	2.48465	7.45616	3.74265	15.6122	7.31485	1.20598	23.1209	13.2059	11.3094	17.627	12.9197	19.3046	11.5586	10.961	20.7588	30.5411	27.5773	29.2328	16.8328	3.31054	19.7774	6.68129	13.3123	3.82483	15.3711	16.5106	22.7376	13.253	13.7607	16.6188	16.3537	7.90765	14.2478	20.8626	16.791	5.47651
D3ZIL6	Enoyl CoA hydratase domain-containing 2	0.711847	2.20183	2.03582	0.970745	1.66832	1.74812	0.668812	0.534346	0.746255	1.76586	1.54184	0.695472	1.49341	1.80053	2.74718	1.29803	1.44038	1.63009	0.694963	1.56408	20.432	1.52244	0.371348	1.24515	0.745532	1.63456	2.20751	0.161108	1.11143	0.621446	1.86928	5.27104	2.21142	1.57463	1.88057	1.22094	2.07014	0.866291	2.70129	1.72804	1.63713	2.19005	0.466263	4.59664	2.92331	0.340557	1.61532	4.13277
Q9R1T1	Barrier-to-autointegration factor	22.6852	24.9764	17.8168	58.8908	14.1261	15.6096	30.4572	25.4623	23.7904	16.7292	11.0094	9.1056	11.6857	18.6625	18.2974	17.6896	21.9861	11.4542	15.5257	52.4619	16.6923	14.7609	29.4244	47.1491	20.6642	13.3396	15.973	14.8904	16.8341	15.933	41.1427	70.2518	31.897	29.2172	30.9033	91.5955	24.8309	21.5967	22.8804	32.8913	43.6288	20.4919	20.2318	15.9522	28.5474	31.1966	25.1281	33.41
P10818	Cytochrome c oxidase subunit 6A1, mitochondrial	12.8333	9.77203	14.7284	6.26742	6.81093	12.1687	18.2963	5.33572	1.94365	5.05391	12.9662	11.0255	7.44671	1.03301	6.35433	4.79715	6.57141	15.578	11.4003	14.6063	18.7982	7.17913	5.66301	8.91333	15.9603	6.47588	5.5217	8.0927	9.91129	1.62227	10.2937	10.3879	13.2151	16.3478	8.63	2.91488	8.17157	3.36284	8.27937	5.59701	22.8762	8.83777	13.2455	7.0941	6.85721	8.96975	8.02024	3.44656
P14480	Fibrinogen beta chain	1.45403	1.29355	1.78569	2.19011	2.292	2.80925	4.07613	2.03106	2.48132	3.84222	3.51158	2.65404	3.03004	2.63344	3.61197	1.95243	1.88308	2.1464	5.2138	2.49642	3.55123	3.45588	1.10799	0.903871	1.61713	0.309657	1.39924	1.88947	2.64132	1.93506	3.49384	2.84005	6.73179	1.51035	0.648719	4.63149	2.18521	2.67381	3.03675	2.56305	2.37681	4.19697	1.91361	3.0084	1.30748	3.07419	0.918214	0.746214
Q6P784	Branched-chain-amino-acid aminotransferase	0.579002	1.50343	0.591155	1.41313	0.702234	0.235291	3.12506	1.68874	1.18632	0.654182	0.6844	0.873282	2.45229	1.74853	1.5647	2.18887	1.60006	1.25538	1.05681	1.07524	1.50686	2.63022	1.11344	1.33856	1.71464	2.33849	1.20948	1.41835	1.58039	0.930239	0.652058	2.09625	0.975011	2.03106	0.936231	3.25515	1.92052	1.41169	2.52715	2.27834	2.35659	4.11302	1.29723	1.4422	1.17111	0.332367	2.1759	1.97538
B2RYT5	Cox7a2l protein	43.0678	41.337	40.9132	35.2332	24.9371	30.9033	42.5875	45.8181	41.5276	38.5324	40.0739	31.0728	56.8432	51.6176	46.7257	44.8727	40.8348	34.8843	6.65254	38.1387	7.7755	7.94221	3.12629	34.3375	43.2952	42.2781	10.2169	41.6502	8.06102	38.0826	33.9467	13.7763	50.1388	50.9136	47.0862	20.9159	61.8199	12.5416	69.9581	42.2129	38.31	55.6253	38.1583	42.7742	17.4226	45.9589	32.4764	46.3463
B2RYS0	Cox7a2 protein	8.22311	6.70488	18.658	23.1445	9.18479	1.98731	50.5742	8.20687	7.7111	2.38166	30.2144	11.1579	13.4169	28.9917	2.8728	1.99543	21.8979	28.6206	1.43107	0.582096	19.4324	5.17906	24.4427	27.5551	23.0846	4.47318	1.49684	6.2614	21.7559	11.1504	23.7309	2.26348	6.43416	20.4195	23.603	35.2361	27.6852	25.0534	10.4736	17.7934	4.13397	15.8717	4.78488	21.9856	5.9753	20.0305	3.19383	14.106
Q5UAJ5	ATP synthase protein 8	842.912	1373.08	787.119	959.426	9.01608	412.533	575.009	263.292	595.783	161.464	368.131	439.81	656.844	830.985	905.681	426.685	451.116	681.957	622.107	733.271	783.748	632.405	368.937	454.652	615.464	1016.36	714.18	408.195	540.554	1177.75	1404.18	1738.59	917.36	504.459	574.35	559.579	640.586	718.144	581.699	517.605	1046.59	842.716	772.047	449.311	14.0776	380.968	906.479	971.769
P06686	Sodium/potassium-transporting ATPase subunit alpha-2	1.09629	2.94213	0.623136	0.67112	0.753379	0.281849	3.69743	3.13316	1.67757	1.37472	0.15713	0.787857	2.7803	0.92754	1.2068	3.08116	0.875403	2.97187	1.05922	0.804386	2.85046	1.6097	1.94473	0.314444	0.442481	1.20099	0.989344	0.717236	0.796219	0.45618	1.2942	0.145764	1.25899	2.51308	1.42766	2.15044	0.509276	1.55818	0.924391	0.912969	1.44035	1.27242	0.988998	0.574775	3.26148	3.05325	1.00582	1.0359
P62755	40S ribosomal protein S6	2.25083	7.99895	5.96258	7.17495	4.51692	12.0907	13.5238	10.3878	9.78997	8.46965	7.71231	5.237	6.8311	7.93975	15.991	11.8051	4.22228	15.0133	2.31737	4.42395	5.08357	21.0901	2.71346	8.58477	2.56361	6.0909	6.82143	8.36768	5.66711	7.66818	10.3895	1.35712	11.909	7.43938	11.1465	4.64151	8.12273	5.41114	6.27658	7.41673	5.89662	6.8359	7.2873	6.79607	2.66643	9.15696	14.0033	7.8666
A0A0G2JXP1	Glycogenin-1	3.77979	2.91085	2.88875	6.69346	27.8926	5.26995	6.45659	32.8222	27.2707	6.56723	26.3963	7.52078	23.7626	23.0943	20.1053	22.8827	23.1518	19.6728	3.68722	9.51228	5.01905	28.6071	30.524	26.7396	22.2974	22.5092	21.9703	21.9858	7.85864	9.70187	5.50735	10.4792	9.21247	7.32406	40.4874	22.7296	7.80144	24.2492	9.50762	5.96057	22.4713	5.31748	25.7006	25.4367	8.90692	28.2527	5.37149	7.45806
F1LRV6	GMP reductase	1.6994	9.35933	2.39158	4.12822	2.27631	2.38041	1.19236	0.64594	5.49735	2.26505	0.557483	4.42518	2.08732	2.76447	2.9945	0.837243	1.24428	3.03282	2.12817	2.56512	3.62741	1.90832	4.90589	1.52093	1.10697	1.20989	3.33322	1.94755	2.47688	3.14747	3.2166	8.80669	4.47702	5.19198	2.62983	3.87771	1.71375	5.45288	1.26909	4.86997	4.37853	2.29146	3.72524	4.79615	3.60369	4.10561	0.530191	3.65671
Q68FX0	Isocitrate dehydrogenase [NAD] subunit beta, mitochondrial	2.04359	0.91719	3.18208	3.36077	1.40618	1.04886	11.3456	1.6123	2.19241	7.73721	6.60394	1.88725	8.27153	2.69781	1.00827	3.56277	0.671777	0.307504	0.785338	2.21917	3.46844	4.29981	4.86917	0.831256	5.97549	0.987083	2.89187	3.83141	0.917759	1.17854	1.4396	1.75753	0.718799	3.11477	2.05531	19.2564	10.608	2.35787	3.11593	1.9549	3.78685	3.5431	8.29918	1.2288	0.293316	3.44539	0.946821	3.39953
P68370	Tubulin alpha-1A chain	2.59318	2.25512	4.56154	7.64778	3.59944	3.57836	4.25848	5.59668	3.60662	4.11848	5.34258	4.56095	3.61989	4.53794	3.18376	5.60675	6.44862	6.12296	2.99839	0.947372	4.02087	3.89277	2.34789	4.51177	5.04707	4.48165	4.0722	3.59309	4.06999	4.056	7.23057	5.50187	5.8991	4.97148	4.83349	3.73657	8.0326	6.53696	5.93185	5.37261	5.07935	5.6932	6.87832	4.99008	6.87818	6.67292	2.78685	9.20962
Q641Z6	EH domain-containing protein 1	0.77427	1.3655	0.928952	1.63587	0.751689	1.14914	2.74234	2.93943	2.32543	1.26596	0.698491	1.09819	0.853866	1.15138	0.748958	1.03526	1.94683	1.37993	0.732324	0.93749	1.02586	1.34175	0.714524	0.727888	1.07377	0.575577	1.27731	1.88925	1.28414	1.43971	1.48433	1.0836	3.20856	2.17071	1.46326	1.13433	0.773357	1.00624	1.87687	4.09388	2.38896	1.69183	1.97014	0.976098	2.24996	1.56898	0.732075	1.98602
F1MAN8	Laminin subunit alpha 5	0.0859707	0.318212	0.52087	0.204288	0.104264	0.298596	0.103917	0.251146	0.175846	0.139447	0.196389	0.127488	0.135307	0.11509	0.455577	0.179509	0.0620445	0.201709	0.12096	0.361688	0.217174	0.126512	0.178615	0.428114	0.206081	0.0476881	0.0709868	0.174954	0.170847	0.14218	0.536043	1.27497	0.216008	0.202669	0.318118	0.564272	0.308532	0.28327	0.235531	0.147117	0.339287	0.362825	0.132705	0.244785	0.355733	0.104879	0.114814	0.254621
D4ADD7	Glutaredoxin 5	1.20691	7.56966	6.22937	3.64942	5.96296	4.60949	4.42281	5.71076	2.74738	3.10694	2.88877	1.74363	3.8824	6.50093	4.75898	2.29048	4.24129	5.25492	6.78747	0.750886	4.93482	7.61367	5.8756	4.49933	1.36599	3.98007	2.69679	4.64894	2.37804	3.4945	1.80907	6.3933	4.24778	4.78711	2.3341	1.24062	6.05934	5.33376	1.08363	8.27256	2.29505	4.54514	5.70388	3.58823	5.50284	4.59609	4.26498	1.10654
F1LRT9	Cytoplasmic dynein 1 heavy chain 1	0.0279289	0.0246413	0.0446715	0.102437	0.115924	0.276766	0.0294762	0.126966	0.192203	0.0956266	0.205728	0.0280369	0.142824	0.12669	0.0373064	0.0317045	0.107498	0.0555416	0.0316073	0.0468042	0.101615	0.106661	0.0254096	0.0283635	0.0492806	0.0314478	0.321614	0.0569046	0.116347	0.0426388	0.296727	0.501419	0.155915	0.138844	0.14301	0.500034	0.0585745	0.0978029	0.0266753	0.383904	0.317227	0.144378	0.0418259	0.0465978	0.0347115	0.245352	0.206684	0.21392
M0R7S5	Perilipin 4	0.498435	0.60543	0.206604	0.751931	0.498032	0.642997	1.0911	0.338619	1.96045	0.644308	0.147479	0.52989	0.317502	0.513839	0.772867	0.549119	1.29043	0.999743	0.586752	0.540483	1.24778	0.911462	0.628982	0.610238	0.551884	0.786926	0.993172	1.01655	1.70729	0.821123	1.28524	2.95905	0.679164	1.61378	1.68879	1.28952	1.02442	1.63289	2.31851	1.06882	0.545077	1.69309	0.254818	0.829141	0.26875	1.60108	2.23455	0.670834
Q4V8H8	EH domain-containing protein 2	2.35528	3.35982	2.57151	0.635316	1.27649	1.08707	1.22145	1.26443	1.15641	0.532253	0.568915	1.23494	1.3309	1.26198	1.46725	0.339912	1.08422	0.696063	1.67878	1.83619	1.57505	0.442264	0.883943	1.07583	1.33859	1.40856	1.35673	0.320617	0.237385	0.335005	3.26533	7.5335	2.54139	2.30463	1.61634	6.82053	2.31018	3.03199	1.77685	2.98553	4.83629	2.69756	2.15215	3.46881	3.45185	3.05471	2.12275	2.18069
F1LMU0	Myosin heavy chain 2	22.3501	12.4153	7.48429	12.2594	9.39788	11.2567	25.9996	22.5976	24.1855	14.35	13.7195	14.6244	16.2545	14.4926	15.5933	13.9994	13.7586	14.2224	7.59888	8.03045	8.44353	12.36	12.4695	11.595	18.401	20.145	18.6432	13.6565	10.8133	10.4249	27.3055	40.1288	13.2665	17.0544	16.2094	43.8737	33.059	28.3149	21.811	34.6872	29.8998	22.1794	13.9511	13.2446	16.5884	17.0264	27.3223	28.7985
Q6IE67	Proteasome subunit alpha type	4.57932	2.98826	0.547438	1.4697	0.81022	2.91922	2.2033	2.16436	1.14579	1.90422	0.396985	0.830405	1.67264	1.82828	0.651976	0.716996	1.19207	3.60308	1.00596	1.80753	1.1247	0.677754	2.12669	1.33695	1.79324	0.788979	0.683345	1.51886	1.58824	1.13424	4.82701	6.72897	0.547703	1.59777	1.357	28.7764	1.42222	8.52815	1.90883	1.79673	1.93395	1.7867	2.78318	3.79814	1.24905	1.62823	4.435	4.16261
Q68FP1	Gelsolin	1.71755	0.575513	0.706132	0.292087	0.391817	1.45491	1.10049	1.54041	0.162895	0.253694	0.359824	0.395682	0.430151	1.09354	0.660428	1.06911	0.730742	0.55023	0.361666	0.436551	0.324134	0.325524	0.870905	1.09984	1.45406	1.16263	1.08829	0.358724	1.20013	1.55872	1.95074	0.750145	1.43091	0.649651	0.296669	0.117587	0.427873	0.556113	0.337686	0.221668	0.486713	0.741888	0.243362	0.385594	0.352845	0.399362	0.343169	0.227081
Q4FZU2	Keratin, type II cytoskeletal 6A	1.66316	4.22134	1.54753	1.23727	1.25377	1.08646	4.07122	2.35111	2.5346	4.59385	2.92219	3.37926	1.62936	1.14939	0.515092	0.992506	2.33863	2.48667	3.03252	0.669736	0.743708	2.35958	0.715764	1.53674	1.51567	1.73231	1.29861	0.849794	0.381476	0.503426	1.24371	0.951088	1.28009	3.24186	1.14594	4.52157	4.55936	4.17113	4.98547	2.52239	2.53823	2.23118	1.86537	1.24147	2.15864	4.14409	2.0088	4.72879
Q5PQZ9	NADH dehydrogenase [ubiquinone] 1 subunit C2	5.62002	10.5571	9.00665	4.3797	6.71936	6.78274	2.3473	8.8019	2.47682	7.30344	7.65008	7.87873	8.03376	2.15666	8.40218	7.03987	8.65712	8.24593	7.56016	6.52088	8.04996	5.04187	1.67631	2.88013	7.13433	8.24536	9.17311	5.02875	8.04007	8.89495	9.02639	0.904159	11.5352	10.0561	10.212	1.0572	10.1997	1.97164	15.9023	15.2139	10.9199	18.7326	6.1306	6.13072	9.77368	9.89198	6.1474	5.13864
D3ZGP9	Dehydrogenase/reductase 7C	2.7968	1.45781	7.39459	10.4807	1.1798	10.0384	10.8362	1.26361	11.2827	1.61258	0.716342	0.919642	6.33141	2.01099	0.46726	0.883627	1.41591	1.62564	7.44461	7.71376	0.645583	0.737967	1.60896	6.49366	9.48639	7.68967	7.33957	0.866432	1.59109	0.433475	0.578143	1.96035	0.378089	5.88123	6.93871	4.28972	0.721111	13.4814	9.6323	1.37943	1.19964	5.29523	9.03067	2.14208	1.33968	1.40152	3.4974	3.00036
Q5XI32	F-actin-capping protein subunit beta	3.73341	0.67065	13.051	2.01839	9.64372	13.9158	8.98144	5.64993	10.4094	5.32634	14.4469	13.9624	4.81803	5.94197	7.99485	4.56204	1.36054	1.1414	5.29747	2.16409	9.29028	5.14726	2.01667	1.03034	10.038	3.59326	11.082	6.39068	3.32224	9.77853	14.1532	0.221604	7.41858	8.50688	9.99193	0.739079	8.05176	14.5355	5.68425	3.94959	10.3416	7.20742	1.55017	10.2388	5.72134	0.784381	8.62829	9.11668
A9UMV7	RCG29512	11.2005	13.5938	10.2205	8.42679	11.5618	27.5448	19.9811	13.0441	13.6206	22.4639	21.0736	11.9875	38.6103	40.6005	43.3211	20.3242	11.8939	12.5126	3.07797	18.1539	22.7411	10.8739	11.9769	3.43536	24.821	28.4888	27.063	13.2912	13.2899	7.97235	71.7843	116.706	28.2982	8.67669	29.7617	73.5774	56.7045	13.2476	21.7872	57.202	34.1962	19.1841	33.514	55.08	51.1016	4.00676	33.7105	51.2126
Q6TXF3	Acyl-CoA-binding protein	0.226666	0.323991	0.641911	0.227171	0.285788	0.29042	0.407667	0.500112	0.228104	0.336917	0.36287	0.258924	0.242742	0.267641	0.536169	0.238661	1.13304	0.260569	0.307934	0.778074	0.162302	0.504008	0.26956	0.298671	0.457493	0.411058	0.471966	0.392393	0.0922184	0.191568	0.297295	0.0341436	0.459956	0.469694	0.218514	0.178753	0.208011	0.547227	0.42852	0.154672	0.581574	0.348741	0.0890596	0.504886	0.460583	0.427199	0.409248	0.210934
Q68FU7	Ubiquinone biosynthesis monooxygenase COQ6, mitochondrial	0.99123	4.89691	4.00336	1.06274	2.75843	1.44947	3.997	3.24763	0.804323	0.980022	3.66609	3.55703	3.61568	2.42161	6.82491	2.54874	2.53783	3.84049	2.78226	5.38775	0.518376	2.93107	3.06914	2.60153	1.76832	1.91248	3.19624	3.42212	0.502084	3.00751	2.16674	0.286622	1.14481	2.60914	2.45431	0.305707	3.83341	2.33466	2.60952	1.01379	1.15614	1.2486	2.31406	0.422944	0.829898	4.28442	1.83115	7.07738
Q5UAJ8	NADH-ubiquinone oxidoreductase chain 2	0.724275	3.18211	5.03434	1.12451	0.250447	2.02518	2.27912	2.41193	3.48252	0.438366	2.40848	2.84776	2.11298	3.65008	4.99037	1.35382	3.79814	2.62963	3.7979	6.71975	4.43028	3.44068	2.45836	0.348592	0.39855	7.2857	7.34961	3.60679	2.60506	1.2543	3.82324	0.103022	1.72312	3.91389	4.63557	0.426173	3.49246	6.82813	2.12429	6.6129	5.39847	2.71093	10.9064	5.84072	3.12794	0.394572	3.3507	2.70929
B2GV54	Neutral cholesterol ester hydrolase 1	2.6234	0.83458	0.317692	0.282296	1.33755	0.585029	0.904292	1.27294	0.454049	0.323363	11.9142	8.34966	0.20961	0.658084	6.75776	3.35312	3.94493	0.368348	0.576653	0.480499	0.258354	5.52139	5.39292	0.678766	0.558999	0.706371	0.304685	3.5001	0.547026	0.844147	8.57835	3.38791	0.590598	0.281266	1.57271	6.34557	5.1812	1.09947	0.830764	1.00303	1.16186	0.746711	0.915216	1.25117	4.35623	0.366267	4.41482	1.62216
Q925F0	Small muscular protein	69.3469	8.88666	4.66916	48.9511	11.1419	19.5842	7.95404	15.2849	15.1288	14.5648	25.687	25.7177	17.5647	19.7187	10.6036	27.6059	22.9789	16.6209	23.5822	12.6611	13.2942	19.6528	19.0758	4.25486	22.2986	22.6097	11.558	36.1464	18.1087	37.0222	18.9162	3.38133	35.597	54.049	20.0196	5.62887	17.3826	11.5069	30.1392	11.0361	12.1091	5.70738	37.6759	16.8454	49.7688	53.4932	22.091	35.8578
D4AAE9	CDGSH iron sulfur domain 2	2.09468	3.54933	8.5277	5.01944	5.396	5.63244	12.8539	8.77548	12.4416	1.25454	2.82916	6.44856	5.99714	5.90273	10.0098	4.38968	4.73928	2.79713	8.21079	4.30182	3.70926	5.13066	2.6725	4.86997	0.991964	2.90816	2.93698	6.58964	6.912	1.8949	5.17868	0.627906	8.27498	9.77347	8.81803	6.7146	8.45926	5.59297	8.82792	7.75366	6.83499	7.14709	3.97816	4.69448	6.1576	5.03517	3.21811	1.84104
[truncated: 72 more columns]

## Sheet: Table S3
Table S3. Results of all conducted t-tests.
		Median concentration [pmol/mg]				Fold change			T-test significant at p-value<0.05			T-tests results
Uniprot ID	Protein name	C	TW	1_8	2_2	TW to C	18 to C	22 to C	TW to C	18 to C	22 to C	Student's T-test p-value TW to C	Student's T-test Difference TW to C	Student's T-test Test statistic TW to C	Student's T-test p-value 18 to C	Student's T-test Difference 18 to C	Student's T-test Test statistic 18 to C	Student's T-test p-value 22 to C	Student's T-test Difference 22 to C	Student's T-test Test statistic 22 to C
G3V885	Myosin-6	235.709	223.614	274.634	235.868	0.948688	1.16514	1.00068				0.495526	-0.0251926	-0.714003	0.107872	0.0812431	1.81011	0.560581	0.0302855	0.607155
P15999	ATP synthase subunit alpha, mitochondrial	1119.91	1135.9	1009.44	977.652	1.01428	0.901358	0.872976				0.942328	0.00473952	0.074647	0.432373	-0.0441547	-0.826696	0.310921	-0.0586872	-1.08168
P56741	Myosin-binding protein C, cardiac-type	67.636	83.7707	69.3216	70.6763	1.23855	1.02492	1.04495	+			0.011271	0.137048	3.27504	0.506453	0.0315414	0.695477	0.426328	0.0467089	0.838054
P10719	ATP synthase subunit beta, mitochondrial	654.935	764.708	896.92	877.93	1.16761	1.36948	1.34048		+	+	0.250003	0.0554129	1.24031	0.0395431	0.123025	2.45635	0.0345179	0.102028	2.54358
Q9ER34	Aconitate hydratase, mitochondrial	69.4524	78.8074	60.632	62.3305	1.1347	0.873001	0.897456	+			0.00218955	0.10684	4.43255	0.312186	-0.0512441	-1.07866	0.360387	-0.0286228	-0.970146
D3ZCV0	Actinin alpha 2	87.5484	63.8154	67.5284	79.0398	0.728915	0.771326	0.902812	+	+		0.00103871	-0.170927	-5.01081	0.00958841	-0.130112	-3.38374	0.462151	-0.0310671	-0.772281
P68035	Actin, alpha cardiac muscle 1	168.582	197.163	186.729	192.887	1.16954	1.10764	1.14418				0.148594	0.11836	1.59852	0.214951	0.0957681	1.3468	0.513088	0.0551284	0.684349
Q6P725	Desmin	104.857	110.187	118.168	106.757	1.05084	1.12695	1.01812				0.123415	0.0725633	1.72176	0.233352	0.0830227	1.2892	0.373645	0.0254031	0.942248
G3V7K1	Myomesin 2	21.8938	19.0851	18.3118	19.4549	0.87171	0.836389	0.888603				0.869082	-0.00519345	-0.170195	0.399924	-0.0198065	-0.889039	0.659024	-0.0185236	-0.458163
B0BNC0	Ckmt2 protein	276.9	219.916	190.709	199.156	0.794208	0.688728	0.719235		+	+	0.267607	-0.0826976	-1.19149	0.0223285	-0.160576	-2.82479	0.0422782	-0.176599	-2.41348
Q64428	Trifunctional enzyme subunit alpha, mitochondrial	113.531	97.2258	83.5556	90.2991	0.85638	0.735971	0.795369				0.260347	-0.0848916	-1.21129	0.213027	-0.0900595	-1.35306	0.42304	-0.0526996	-0.844281
A0A0G2K5P5	Myomesin 1	9.90376	8.73786	8.35634	10.3735	0.882277	0.843754	1.04743				0.736744	-0.0188244	-0.348105	0.735158	-0.0281506	-0.350301	0.471615	0.0531336	0.755482
Q7TMZ9	Cardiac titin N2B isoform (Fragment)	14.2	16.7531	13.0919	17.5794	1.1798	0.921963	1.23798	+			0.000431065	0.122	5.74581	0.582088	0.0305593	0.573464	0.0868375	0.0853445	1.95115
A0A1K0FUB2	Myoglobin	1304.81	1152.08	1414.99	1603.09	0.88295	1.08444	1.2286				0.11299	-0.191536	-1.77977	0.890391	0.00886626	0.142262	0.382104	0.0613574	0.924829
P04797	Glyceraldehyde-3-phosphate dehydrogenase	174.631	180.72	164.027	154.849	1.03487	0.939281	0.886725				0.136293	0.106492	1.6561	0.702326	0.0256468	0.396184	0.797182	-0.0197287	-0.26571
P04636	Malate dehydrogenase, mitochondrial	1215.34	1267.97	1325.44	1350.34	1.0433	1.09059	1.11108				0.646606	0.0250566	0.476288	0.72903	0.025091	0.3588	0.205597	0.0680372	1.37772
P11507-2	Isoform 2 of Sarcoplasmic/endoplasmic reticulum calcium ATPase 2	56.3466	48.0388	24.3719	45.3421	0.852559	0.432536	0.804699		+		0.583218	-0.0515997	-0.571713	0.0400845	-0.436501	-2.44763	0.197278	-0.207753	-1.40627
P16409	Myosin light chain 3	1704.87	2126.03	2213.81	1821.56	1.24703	1.29852	1.06844				0.159852	0.0592605	1.54952	0.270154	0.0682095	1.18465	0.643847	-0.0306117	-0.480338
P56574	Isocitrate dehydrogenase [NADP], mitochondrial	601.36	620.754	588.152	755.919	1.03225	0.978036	1.25701				0.628868	-0.0159063	-0.502479	0.758446	-0.0175288	-0.318248	0.225624	0.0944578	1.3129
P63039	60 kDa heat shock protein, mitochondrial	49.3895	61.9814	71.6957	68.4035	1.25495	1.45164	1.38498	+	+	+	0.00409636	0.181616	3.97393	0.0252519	0.230144	2.74504	0.00787097	0.171174	3.51782
P08733	Myosin regulatory light chain 2, ventricular/cardiac muscle isoform	1240	1636.08	1715.34	1137.47	1.31941	1.38333	0.917313				0.244968	0.0852755	1.2548	0.306788	0.0887611	1.09161	0.403974	-0.0524572	-0.881066
A0A0G2K7F7	Tropomyosin alpha-1 chain	377.681	432.837	570.357	373.36	1.14604	1.51016	0.988559				0.0815935	0.0941806	1.99142	0.0558195	0.18919	2.23546	0.651244	0.0310084	0.469499
Q66HF1	NADH-ubiquinone oxidoreductase 75 kDa subunit, mitochondrial	62.839	64.3447	50.6451	56.5273	1.02396	0.805949	0.899557				0.70837	-0.0264905	-0.387671	0.0613955	-0.166806	-2.17441	0.154534	-0.113334	-1.57226
P15650	Long-chain specific acyl-CoA dehydrogenase, mitochondrial	141.607	152.726	147.748	151.814	1.07852	1.04337	1.07208				0.258566	0.0435445	1.21622	0.246007	0.0562638	1.25179	0.475112	0.0331959	0.749331
G3V8B0	Myosin-7	29.7333	36.2788	28.662	32.5373	1.22014	0.963971	1.09431	+		+	0.0261677	0.141061	2.722	0.131599	0.0799373	1.67934	0.0161464	0.101442	3.03661
Q5XI78	2-oxoglutarate dehydrogenase, mitochondrial	31.0778	22.9034	21.1927	28.656	0.73697	0.681922	0.92207		+		0.114553	-0.087899	-1.77076	0.0198974	-0.124237	-2.89981	0.504898	-0.03867	-0.698097
A0A0G2JSP8	Creatine kinase M-type	218.696	211.147	192.803	175.254	0.965481	0.881604	0.801356				0.950668	-0.00591378	-0.0638349	0.605297	-0.0455806	-0.537878	0.348582	-0.0829356	-0.995642
P32551	Cytochrome b-c1 complex subunit 2, mitochondrial	114.456	96.9287	103.471	100.452	0.846867	0.904023	0.877651	+			0.00872983	-0.120175	-3.44727	0.195629	-0.0504109	-1.41205	0.182918	-0.0677068	-1.45812
G3V8V3	Alpha-1,4 glucan phosphorylase	16.583	8.81948	12.9414	13.3962	0.531839	0.780403	0.80783	+			0.00623011	-0.255633	-3.67878	0.519925	-0.0619175	-0.672977	0.461979	-0.0693865	-0.772587
Q5BJZ3	Nicotinamide nucleotide transhydrogenase	43.0301	51.8082	40.1967	41.9268	1.204	0.934152	0.974361				0.213657	0.226098	1.35101	0.569478	0.11639	0.593131	0.166114	0.26585	1.52359
B2GV06	Succinyl-CoA:3-ketoacid coenzyme A transferase 1, mitochondrial	92.7861	89.7586	75.5105	88.1911	0.967371	0.813813	0.950477				0.825203	-0.0130807	-0.228216	0.292214	-0.0822117	-1.12749	0.223599	-0.0686461	-1.31923
P05065	Fructose-bisphosphate aldolase A	85.6515	74.1342	118.965	96.05	0.865534	1.38894	1.12141		+	+	0.63022	-0.029933	-0.500469	0.0179167	0.176848	2.96833	0.0336004	0.0795004	2.56089
Q5M9H2	Acyl-Coenzyme A dehydrogenase, very long chain	37.1133	29.4047	35.4695	31.4896	0.792296	0.955708	0.848472				0.313879	-0.0442008	-1.07463	0.819852	0.00990394	0.235347	0.0965468	-0.0710314	-1.88241
Q920L2	Succinate dehydrogenase [ubiquinone] flavoprotein subunit, mitochondrial	85.6653	59.5145	49.2543	60.759	0.694732	0.574962	0.70926	+	+		0.0100265	-0.148189	-3.35361	0.000689813	-0.254573	-5.3452	0.110479	-0.120542	-1.79449
P42123	L-lactate dehydrogenase B chain	379.116	257.867	299.687	359.09	0.680179	0.79049	0.947176	+			0.00563372	-0.302775	-3.74882	0.0758081	-0.152889	-2.03886	0.281921	-0.09435	-1.15371
Q5BJ93	Enolase 1, (Alpha)	37.1962	45.1467	38.6838	32.3145	1.21375	1.03999	0.868758				0.0681504	0.160453	2.10738	0.244531	0.0993338	1.25607	0.998772	0.00012607	0.0015874
P00507	Aspartate aminotransferase, mitochondrial	175.073	199.846	207.852	227.257	1.1415	1.18723	1.29807				0.751474	0.0234573	0.327804	0.370735	0.0645309	0.948307	0.0854529	0.122219	1.96155
Q6IRK8	Spectrin alpha chain, non-erythrocytic 1	0.834766	0.806363	0.690404	0.852605	0.965974	0.827062	1.02137				0.852732	0.0157964	0.191729	0.783915	-0.0282696	-0.283604	0.855272	-0.019228	-0.188377
G3V9U2	3-ketoacyl-CoA thiolase, mitochondrial	158.807	189.667	188.253	171.049	1.19432	1.18542	1.07708				0.0669883	0.129344	2.11843	0.180454	0.122547	1.46738	0.0777242	0.126936	2.02277
Q68FY0	Cytochrome b-c1 complex subunit 1, mitochondrial	240.456	203.499	200.467	201.697	0.846302	0.833693	0.838807	+	+		0.012631	-0.0998691	-3.19902	0.0183166	-0.104024	-2.95389	0.0832097	-0.0914046	-1.97875
Q6P9Y4	ADP/ATP translocase 1	996.629	770.492	600.746	874.599	0.773098	0.602778	0.877557				0.32517	-0.0951648	-1.04822	0.198732	-0.204652	-1.4012	0.444573	-0.0943315	-0.804103
Q9Z2L0	Voltage-dependent anion-selective channel protein 1	122.157	158.428	144.609	161.485	1.29693	1.1838	1.32195	+			0.0221234	0.123452	2.83079	0.12268	0.110919	1.7257	0.0739974	0.130803	2.05443
A0A0G2JVH4	MICOS complex subunit MIC60	11.9728	15.6596	11.863	16.4124	1.30793	0.990827	1.3708	+			0.0109089	0.166384	3.29691	0.482386	0.0582315	0.736633	0.144279	0.121913	1.61821
Q60587	Trifunctional enzyme subunit beta, mitochondrial	94.3209	76.6254	92.2059	89.6754	0.812391	0.977577	0.950748				0.652178	-0.0308769	-0.468134	0.290636	0.0750744	1.13146	0.693212	0.0264017	0.409083
P23928	Alpha-crystallin B chain	154.922	148.776	160.344	183.709	0.960329	1.035	1.18581			+	0.34451	0.0820773	1.00459	0.485854	0.0467634	0.730621	0.0286107	0.155586	2.66437
F1LMV6	Desmoplakin	2.56229	2.12782	2.3282	2.45686	0.830437	0.908642	0.958855				0.851437	0.009676	0.193438	0.197343	0.0676102	1.40604	0.283574	0.0590437	1.14944
P48721	Stress-70 protein, mitochondrial	28.6437	35.4633	30.94	30.0588	1.23808	1.08017	1.0494	+			0.00952816	0.154815	3.388	0.487389	0.057176	0.727969	0.244452	0.0477983	1.2563
P63018	Heat shock cognate 71 kDa protein	51.8733	56.63	54.9528	45.9847	1.0917	1.05937	0.88648				0.0710907	0.148186	2.08022	0.0919372	0.161928	1.91418	0.546683	0.0471604	0.629325
P13221	Aspartate aminotransferase, cytoplasmic	83.5025	56.7548	70.7366	74.3094	0.679678	0.84712	0.889906	+			0.00656772	-0.215776	-3.64223	0.163613	-0.0901035	-1.53384	0.308435	-0.0722028	-1.08764
A0A0H2UHR7	Filamin-C	1.19869	1.5315	1.25712	1.42467	1.27764	1.04874	1.18852	+		+	0.000309936	0.299844	6.03822	0.169972	0.140821	1.50805	0.011525	0.155866	3.26013
Q6P6R2	Dihydrolipoyl dehydrogenase, mitochondrial	38.0383	50.8699	45.4409	38.8115	1.33733	1.19461	1.02033	+			0.00595472	0.185371	3.71019	0.49755	0.0573849	0.710553	0.399955	0.0623023	0.888979
O88989	Malate dehydrogenase, cytoplasmic	238.227	250.477	286.706	257.342	1.05142	1.2035	1.08024		+		0.70406	0.0182616	0.393739	0.0266397	0.0837788	2.71045	0.650979	-0.0337021	-0.469885
P11980	Pyruvate kinase PKM	53.1552	58.4888	58.2549	56.558	1.10034	1.09594	1.06402				0.712762	0.0290073	0.381505	0.243	0.0842317	1.26053	0.586723	0.0364539	0.566297
G3V7J0	Aldehyde dehydrogenase family 6, subfamily A1, isoform CRA_b	36.7089	49.0637	46.3003	45.2248	1.33656	1.26128	1.23198			+	0.140261	0.114689	1.63702	0.26201	0.0993042	1.20672	0.00792488	0.140475	3.51316
P11884	Aldehyde dehydrogenase, mitochondrial	26.7581	27.8378	23.2898	27.2197	1.04035	0.870383	1.01725				0.287025	0.0880393	1.14061	0.623547	-0.0391567	-0.510408	0.329431	0.0673343	1.03844
P17764	Acetyl-CoA acetyltransferase, mitochondrial	181.741	222.49	179.928	206.853	1.22422	0.990026	1.13818				0.0973799	0.0815423	1.87682	0.936981	0.00668929	0.0815849	0.260911	0.0689294	1.20974
A9YUA5	Cardiac troponin T2	132.164	163.2	148.752	127.446	1.23483	1.12552	0.964302				0.482457	0.0652244	0.736509	0.912728	0.0122337	0.113113	0.444315	-0.072838	-0.804576
F1MAA7	Laminin subunit gamma 1	3.41326	3.60385	1.84942	1.79083	1.05584	0.541834	0.524668	+		+	0.00844993	0.196663	3.46942	0.0606182	-0.17031	-2.18258	0.015609	-0.200563	-3.05888
P13803	Electron transfer flavoprotein subunit alpha, mitochondrial	162.639	197.775	188.827	179.772	1.21604	1.16102	1.10534	+			0.00402321	0.12529	3.98681	0.296853	0.0661236	1.11591	0.0647499	0.0652511	2.14026
P08461	Dihydrolipoyllysine-residue acetyltransferase component of pyruvate dehydrogenase complex, mitochondrial	60.9434	51.656	49.7064	62.41	0.847607	0.815616	1.02406				0.186443	-0.0979898	-1.44507	0.204229	-0.0977544	-1.38235	0.842297	-0.0166608	-0.205523
A0A0G2K8V2	Vinculin	11.0935	10.5507	13.1565	12.3852	0.951067	1.18596	1.11644		+	+	0.428367	0.0482433	0.834211	0.014814	0.159513	3.09336	0.0418145	0.11856	2.42055
B5DEN4	L-lactate dehydrogenase	72.7982	49.6716	55.0659	70.2358	0.682319	0.756418	0.964802	+			0.00636765	-0.188053	-3.66364	0.410634	-0.0406768	-0.868079	0.60002	0.0251527	0.545904
Q6PCU0	ATP synthase subunit gamma	109.24	95.7278	99.0585	92.3729	0.876311	0.906801	0.845599				0.77522	-0.0112056	-0.295386	0.669474	-0.0205583	-0.443038	0.372593	-0.0446189	-0.944434
D3ZUL3	Collagen type VI alpha 1 chain	7.92351	10.7844	7.36503	8.85455	1.36106	0.929517	1.1175				0.119218	0.10503	1.74455	0.647904	-0.0433043	-0.474385	0.755269	0.0302153	0.322598
A0A0G2K1J5	Plectin	1.15321	0.795535	0.709374	0.994919	0.689845	0.615131	0.86274				0.997444	-0.000293899	-0.00330533	0.459218	-0.0801522	-0.777533	0.592985	0.0507088	0.556661
P18163	Long-chain-fatty-acid--CoA ligase 1	20.5845	22.5381	16.6058	22.6576	1.09491	0.806716	1.10071				0.866406	0.014704	0.173714	0.339481	-0.123553	-1.01575	0.958458	0.00578918	0.0537431
A0A096MJ01	LIM domain-binding 3	14.9389	15.7784	18.6803	14.9036	1.05619	1.25045	0.997636	+	+	+	0.0322285	0.160892	2.58769	0.0273771	0.21153	2.69281	0.0321197	0.134144	2.58987
P02454	Collagen alpha-1(I) chain	14.6531	12.9258	6.14553	9.24975	0.88212	0.419403	0.63125			+	0.676073	-0.0523452	-0.433544	0.128375	-0.403873	-1.69575	0.0415138	-0.351049	-2.42517
Q5XIH3	NADH dehydrogenase [ubiquinone] flavoprotein 1, mitochondrial	66.6314	55.478	59.057	58.4372	0.832611	0.886323	0.877022				0.0597625	-0.0889044	-2.1917	0.0537248	-0.102971	-2.25997	0.451164	-0.0452293	-0.792072
F1M944	Calsequestrin	139.679	92.5858	99.9721	120.53	0.662849	0.715729	0.862911	+			0.00284118	-0.180557	-4.23904	0.108316	-0.0943389	-1.80743	0.504661	-0.0358736	-0.698497
Q68FU3	Electron transfer flavoprotein subunit beta	127.697	168.717	129.286	127.381	1.32123	1.01245	0.997524	+			0.0119401	0.189642	3.2365	0.492738	0.0513671	0.718773	0.969741	0.00265462	0.0391362
P02091	Hemoglobin subunit beta-1	409.16	663.329	420.136	350.811	1.6212	1.02683	0.857393	+			0.00233002	0.218982	4.38599	0.299778	0.0495163	1.10869	0.251371	-0.0895752	-1.23642
F1M614	Laminin subunit alpha 2	0.560374	0.45118	0.728295	0.523817	0.805141	1.29966	0.934763		+		0.613206	0.0451834	0.52592	0.0124848	0.263114	3.20677	0.239518	0.109611	1.27077
F1LTJ5	Uncharacterized protein	1.2844	1.62064	1.16385	1.36793	1.26179	0.906138	1.06503	+			0.0253613	0.204014	2.74224	0.605444	0.0402705	0.537655	0.593611	0.0647696	0.555701
G3V936	Citrate synthase	176.537	165.308	147.772	185.009	0.936391	0.837058	1.04799		+		0.149565	-0.0297488	-1.59417	0.0075268	-0.0610483	-3.54842	0.196527	0.0314603	1.4089
A0A0H2UHE1	Succinate--CoA ligase [ADP/GDP-forming] subunit alpha, mitochondrial	32.1935	54.1654	53.704	47.7354	1.6825	1.66816	1.48277	+	+	+	0.00142351	0.26669	4.7618	0.00626484	0.262325	3.67492	0.00122191	0.229975	4.88158
P14408	Fumarate hydratase, mitochondrial	31.3703	34.143	27.9383	30.8441	1.08839	0.890599	0.983227				0.278188	0.0692718	1.16341	0.913291	0.00775101	0.112379	0.458859	0.0528917	0.778177
P07483	Fatty acid-binding protein, heart	348.268	169.12	295.666	434.514	0.485603	0.848963	1.24764	+			0.0177002	-0.343453	-2.9763	0.923401	0.00850775	0.0992254	0.34319	0.0863575	1.0075
F1LS40	Collagen alpha-2(I) chain	11.7115	13.9394	7.20865	10.0983	1.19023	0.615517	0.862252				0.69093	0.0500651	0.412323	0.157264	-0.296981	-1.5605	0.127464	-0.248555	-1.70046
Q561S0	NADH dehydrogenase [ubiquinone] 1 alpha subcomplex subunit 10, mitochondrial	83.2433	77.6944	75.2387	89.7557	0.933341	0.903841	1.07823				0.22543	-0.0382345	-1.31351	0.0643059	-0.066594	-2.14468	0.200327	0.0687366	1.39569
F1LM47	Succinate--CoA ligase [ADP-forming] subunit beta, mitochondrial	49.8068	50.4481	56.2196	58.0664	1.01288	1.12875	1.16583		+	+	0.190142	0.0352833	1.43161	0.0173383	0.0880251	2.98983	0.0385559	0.0824131	2.47257
P67779	Prohibitin	50.8907	47.4571	54.795	55.3977	0.93253	1.07672	1.08856			+	0.980767	-0.00119448	-0.0248716	0.199958	0.0834728	1.39696	0.0443851	0.0850823	2.38231
A0A0G2JZY6	Spectrin beta chain	0.842202	0.764851	0.713897	0.667595	0.908157	0.847656	0.792679				0.404521	0.0543169	0.879995	0.7322	0.0513257	0.354399	0.810001	-0.0229847	-0.24851
P62804	Histone H4	160.646	97.0862	200.766	215.753	0.60435	1.24974	1.34304	+			0.0418562	-0.233389	-2.41991	0.828102	0.0234626	0.224359	0.422416	0.0986362	0.845465
P16617	Phosphoglycerate kinase 1	96.3344	98.0095	109.556	97.2349	1.01739	1.13725	1.00935		+		0.494999	0.0456707	0.714903	0.0462917	0.122805	2.35537	0.412671	0.0488921	0.864138
P48500	Triosephosphate isomerase	179.412	178.208	191.312	188.25	0.993294	1.06633	1.04926				0.415249	-0.0426535	-0.859167	0.696605	0.0202238	0.404272	0.603615	0.0172714	0.540432
O35115	Four and a half LIM domains protein 2	40.1074	36.6294	46.1685	39.5612	0.913284	1.15112	0.986383				0.407817	0.0738199	0.873555	0.325138	0.124335	1.04829	0.538583	0.0443885	0.6424
P85834	Elongation factor Tu, mitochondrial	42.709	46.05	32.5766	40.1119	1.07823	0.762758	0.939191				0.837799	-0.0132513	-0.211482	0.0858503	-0.137177	-1.95855	0.501172	-0.0504584	-0.704398
P31399	ATP synthase subunit d, mitochondrial	258.377	319.063	369.077	272.995	1.23487	1.42844	1.05658	+	+		0.0035508	0.114188	4.0766	0.0201354	0.166352	2.89206	0.255166	0.0608604	1.2257
D4A0T0	NADH:ubiquinone oxidoreductase subunit B10	173.51	168.27	128.866	140.8	0.969803	0.742699	0.811481				0.828959	-0.0125149	-0.22322	0.0921308	-0.137111	-1.91281	0.18636	-0.108025	-1.44538
P34058	Heat shock protein HSP 90-beta	8.54417	7.63514	8.32423	8.31027	0.893609	0.974259	0.972625				0.629639	0.0353453	0.501332	0.973619	-0.00282918	-0.0341186	0.380427	0.068372	0.928261
D3ZG43	NADH dehydrogenase (Ubiquinone) Fe-S protein 3 (Predicted), isoform CRA_c	187.411	148.99	114.589	150.27	0.794993	0.611435	0.801821	+	+	+	0.00342528	-0.14097	-4.10263	0.000361278	-0.262573	-5.90115	0.0373671	-0.133938	-2.49266
A0A0G2KAM3	Pyruvate dehydrogenase E1 component subunit beta, mitochondrial	68.7096	84.613	85.9786	79.0437	1.23146	1.25133	1.1504	+	+	+	0.00839057	0.143263	3.47422	0.0232089	0.170851	2.79969	0.0400411	0.103415	2.44833
P05197	Elongation factor 2	13.1558	10.5654	8.5793	10.7348	0.803101	0.65213	0.815975		+		0.0685104	-0.101907	-2.104	0.025448	-0.147458	-2.74003	0.114006	-0.0757329	-1.7739
A0A0G2K5P9	Propionyl-CoA carboxylase alpha chain, mitochondrial	5.23323	3.65374	4.01424	4.37388	0.69818	0.767066	0.835789				0.322039	-0.0852475	-1.05547	0.692693	-0.0211777	-0.40982	0.925129	-0.00511312	-0.096979
Q9JM53	Apoptosis-inducing factor 1, mitochondrial	14.1683	11.2799	11.9755	16.9154	0.796133	0.845232	1.19389				0.248115	-0.0867849	-1.24571	0.475502	-0.0537581	-0.748648	0.0929962	0.138394	1.90675
Q06647	ATP synthase subunit O, mitochondrial	410.831	548.743	496.794	517.249	1.33569	1.20924	1.25903	+	+		0.0104047	0.137982	3.32869	0.0239445	0.162543	2.77946	0.0978719	0.0853129	1.87355
Q6UPE1	Electron transfer flavoprotein-ubiquinone oxidoreductase, mitochondrial	16.8471	19.5531	17.2755	17.6409	1.16062	1.02542	1.04711	+			0.00237483	0.111164	4.37177	0.140238	0.0610541	1.63714	0.642995	0.0180694	0.48159
P11240	Cytochrome c oxidase subunit 5A, mitochondrial	563.706	510.756	557.24	496.571	0.906068	0.988528	0.880905				0.193607	-0.0513964	-1.4192	0.556084	-0.0357181	-0.614293	0.0833511	-0.06882	-1.97765
P08503	Medium-chain specific acyl-CoA dehydrogenase, mitochondrial	54.3426	53.4893	53.067	66.9997	0.984299	0.976528	1.23291				0.678172	0.0302339	0.430534	0.412662	0.0397275	0.864154	0.0731177	0.108045	2.06213
G3V9M6	Fibrillin 1	0.40168	0.318402	0.349852	0.274859	0.792676	0.870971	0.684273				0.724166	0.0339496	0.365566	0.28331	0.0653171	1.15012	0.0750058	-0.142106	-2.04571
P14604	Enoyl-CoA hydratase, mitochondrial	91.2407	134.757	129.977	119.362	1.47694	1.42455	1.30821	+	+	+	0.00343239	0.243441	4.10113	0.0289579	0.244916	2.6566	0.0202078	0.15648	2.88972
Q6IMX8	Acyl-CoA thioesterase 2	35.0914	26.1523	30.9715	28.742	0.745262	0.882594	0.81906				0.487401	-0.0430012	-0.72795	0.853672	-0.0117505	-0.190488	0.302627	-0.051823	-1.10171
P16290	Phosphoglycerate mutase 2	94.9151	78.5524	86.9598	78.9867	0.827607	0.916186	0.832183				0.159333	-0.146243	-1.55171	0.833693	0.0102824	0.21693	0.265345	-0.0639706	-1.19761
P23693	Troponin I, cardiac muscle	259.382	294.287	328.638	241.241	1.13457	1.26701	0.930061				0.691265	0.0249647	0.411847	0.264897	0.108394	1.19883	0.415617	-0.0446975	-0.858461
P62632	Elongation factor 1-alpha 2	36.3127	19.6423	22.1385	29.9807	0.540919	0.609661	0.825625	+	+		0.00738432	-0.277558	-3.56152	0.0253383	-0.18564	-2.74282	0.119255	-0.133435	-1.74434
A0A0G2JSS8	Peroxiredoxin 5, isoform CRA_c	47.7142	45.602	59.1812	53.7635	0.955734	1.24033	1.12678				0.847137	-0.013745	-0.19912	0.295865	0.0945701	1.11837	0.426991	0.0459501	0.836803
A0A0G2JSV6	Globin c2	943.77	1712.15	1270.76	1028.09	1.81416	1.34647	1.08935	+			0.00144529	0.258385	4.74998	0.121294	0.110834	1.73318	0.974855	0.0019526	0.0325187
Q499N5	Acyl-CoA synthetase family member 2, mitochondrial	16.9376	16.8761	11.157	12.0646	0.99637	0.658713	0.712299				0.926237	0.00769417	0.0955382	0.102108	-0.171018	-1.84596	0.153824	-0.127516	-1.57535
P06685	Sodium/potassium-transporting ATPase subunit alpha-1	6.83103	8.47374	3.63346	7.46591	1.24048	0.531905	1.09294				0.719511	-0.036402	-0.372059	0.104637	-0.263067	-1.83	0.28352	-0.117179	-1.14958
F1LWG8	Sarcalumenin	23.6467	16.9326	17.3642	19.2922	0.716068	0.734316	0.815851	+	+		0.0410816	-0.133707	-2.43188	0.00727386	-0.164141	-3.57187	0.076824	-0.106246	-2.03028
D3Z874	Uncharacterized protein	20.1287	23.9543	27.0475	20.3229	1.19006	1.34373	1.00965	+	+		0.0110878	0.149522	3.28601	0.00980527	0.217052	3.36864	0.0895189	0.0839375	1.93146
P18886	Carnitine O-palmitoyltransferase 2, mitochondrial	14.6126	10.4999	9.919	13.6208	0.718554	0.678798	0.932125				0.27194	-0.0569197	-1.17988	0.101048	-0.0880362	-1.85276	0.850537	-0.0107896	-0.194627
D3ZD09	Cytochrome c oxidase subunit	457.576	489.588	404.866	398.073	1.06996	0.884806	0.869959				0.168141	0.0749884	1.51539	0.692087	0.0323985	0.410679	0.249181	-0.0596106	-1.24266
Q9WVK7	Hydroxyacyl-coenzyme A dehydrogenase, mitochondrial	263.022	205.937	186.201	244.899	0.782964	0.707931	0.931098				0.373974	-0.0939235	-0.941565	0.697004	-0.0509268	-0.403707	0.386116	-0.101841	-0.916668
A0A0G2JWS2	Nebulette	10.7657	12.7471	13.67	11.9999	1.18405	1.26978	1.11465	+	+	+	0.00135616	0.14526	4.79964	0.0177628	0.194481	2.97398	0.0173245	0.122267	2.99036
P06761	Endoplasmic reticulum chaperone BiP	4.2629	5.02735	5.21202	3.86463	1.17933	1.22264	0.906572	+			0.00960243	0.156563	3.38275	0.071768	0.135644	2.07412	0.95707	0.00228593	0.0555399
P20788	Cytochrome b-c1 complex subunit Rieske, mitochondrial	93.25	98.1427	88.2372	124.282	1.05247	0.946243	1.33278			+	0.297359	0.0760999	1.11466	0.831554	0.0208881	0.21977	0.0245339	0.18014	2.76371
D4A8Y1	Uncharacterized protein	21.9009	28.4907	27.992	31.3569	1.30089	1.27812	1.43176	+	+	+	0.00405541	0.131375	3.98111	0.0291899	0.161953	2.65145	0.00327956	0.157835	4.13417
P10888	Cytochrome c oxidase subunit 4 isoform 1, mitochondrial	148.492	199.773	144.712	170.065	1.34534	0.974541	1.14528				0.19027	0.117483	1.43114	0.36177	-0.105725	-0.9672	0.923515	-0.00845823	-0.0990773
F1LNF7	Isocitrate dehydrogenase [NAD] subunit, mitochondrial	40.2421	47.473	44.7291	43.8708	1.17968	1.1115	1.09017	+	+	+	0.0144007	0.148246	3.11205	0.0151493	0.158418	3.07859	0.0241552	0.131876	2.77378
P31044	Phosphatidylethanolamine-binding protein 1	38.8606	40.3107	34.4087	36.037	1.03732	0.885437	0.92734				0.849021	-0.0113261	-0.196629	0.925989	-0.00769581	-0.0958614	0.502992	-0.0497142	-0.701317
Q4FZZ4	Pyruvate dehydrogenase E1 component subunit alpha	33.8488	21.7459	21.3918	23.2958	0.642443	0.631982	0.688232				0.389477	-0.0639588	-0.909878	0.0703067	-0.132327	-2.08735	0.42426	-0.0857387	-0.841967
P12007	Isovaleryl-CoA dehydrogenase, mitochondrial	14.7351	13.0301	9.91008	12.5717	0.88429	0.67255	0.85318				0.880638	-0.00664534	-0.15503	0.0904622	-0.125464	-1.92467	0.817641	-0.0141569	-0.238297
B0BMW2	3-hydroxyacyl-CoA dehydrogenase type-2	91.3241	79.91	79.2813	91.8235	0.875016	0.868132	1.00547				0.0969254	-0.0587973	-1.87987	0.113833	-0.0671083	-1.7749	0.959328	0.00228015	0.0526157
Q6P6V0	Glucose-6-phosphate isomerase	12.6978	7.2201	10.3441	12.4152	0.568611	0.814639	0.977745	+			0.0123683	-0.239375	-3.21301	0.354131	-0.0613206	-0.983577	0.801307	0.0168101	0.260165
P19511	ATP synthase F(0) complex subunit B1, mitochondrial	92.5991	45.7318	49.1907	86.7531	0.493869	0.531222	0.936868	+	+		0.00506876	-0.259505	-3.8229	0.0156215	-0.217596	-3.05836	0.566745	-0.0410176	-0.597426
G3V6P2	Dihydrolipoamide S-succinyltransferase (E2 component of 2-oxo-glutarate complex), isoform CRA_a	30.719	34.0783	51.7568	48.7226	1.10935	1.68485	1.58607		+	+	0.186821	0.104921	1.44368	0.00363239	0.289771	4.06021	0.0016552	0.243378	4.6451
P23965	Enoyl-CoA delta isomerase 1, mitochondrial	58.0138	55.2507	50.8353	59.9297	0.952372	0.876261	1.03303				0.843558	-0.0109525	-0.203853	0.655128	-0.022042	-0.463831	0.891065	0.0110933	0.14138
Q641Y2	NADH dehydrogenase [ubiquinone] iron-sulfur protein 2, mitochondrial	13.8343	12.4748	13.8165	11.57	0.901728	0.998711	0.836323				0.672218	0.0318002	0.439085	0.677138	0.0462884	0.432015	0.813481	0.0253704	0.243855
G4XXS7	Cytochrome c	279.001	324.23	289.11	286.908	1.16211	1.03623	1.02834				0.811363	0.0224609	0.246687	0.664317	-0.0478391	-0.450488	0.446032	-0.0715549	-0.801429
P97541	Heat shock protein beta-6	129.792	115.307	112.366	138.22	0.8884	0.865743	1.06494				0.180408	-0.0845259	-1.46755	0.396462	-0.0615928	-0.8959	0.781042	-0.0204211	-0.287492
Q6IRH6	Phosphate carrier protein, mitochondrial	49.6576	28.7329	17.2425	36.9798	0.578621	0.347228	0.744696	+			0.00722362	-0.313346	-3.57663	0.0636828	-0.376434	-2.15093	0.0782091	-0.258293	-2.01876
P81155	Voltage-dependent anion-selective channel protein 2	28.2249	26.142	24.0245	26.0392	0.926203	0.851181	0.922559				0.545192	0.04117	0.631723	0.785001	-0.021586	-0.282135	0.744917	-0.0322309	-0.336822
Q6IMZ3	Annexin	29.4876	29.1378	24.888	25.8095	0.988137	0.844016	0.875266				0.0803405	0.0563048	2.00141	0.369205	-0.0345101	-0.951508	0.638802	-0.0152631	-0.487766
P05708	Hexokinase-1	6.4801	4.64395	4.98984	6.1235	0.716648	0.770025	0.94497	+			0.00718092	-0.223259	-3.5807	0.117083	-0.153979	-1.75642	0.360116	-0.0856194	-0.970723
P39069	Adenylate kinase isoenzyme 1	76.595	73.3809	79.1533	63.0876	0.958038	1.0334	0.823653				0.929296	-0.00454212	-0.0915636	0.40343	0.0459016	0.882134	0.483064	-0.0568394	-0.735455
Q5XIC0	Enoyl-CoA delta isomerase 2, mitochondrial	22.1619	20.4103	21.7541	24.5757	0.920961	0.981597	1.10892				0.718716	-0.0148374	-0.37317	0.15131	0.0768517	1.5864	0.209726	0.0642109	1.36393
F1LPV8	Succinate--CoA ligase [GDP-forming] subunit beta, mitochondrial	7.32038	9.74139	8.22903	6.72692	1.33072	1.12413	0.918931	+			0.00249782	0.235664	4.3342	0.2519	0.096467	1.23491	0.284592	0.0700713	1.14683
Q6IMX3	Acetyl-Coenzyme A dehydrogenase, short chain, isoform CRA_a	46.5476	34.0279	43.8889	42.403	0.731035	0.942883	0.910961				0.305189	-0.0943634	-1.09548	0.954195	0.00544708	0.0592644	0.904723	-0.0118374	-0.123546
B0BMY8	Histone H3	31.8873	14.2226	16.0865	17.1075	0.446026	0.50448	0.536498	+	+	+	0.00403016	-0.318377	-3.98557	0.00169383	-0.280176	-4.62738	0.0235608	-0.190783	-2.78993
O35244	Peroxiredoxin-6	46.0739	43.9796	46.4025	48.8104	0.954546	1.00713	1.05939				0.546493	-0.0402835	-0.629631	0.392668	0.0499616	0.903471	0.327771	0.0562301	1.04224
P53534	Glycogen phosphorylase, brain form (Fragment)	13.3602	3.67321	6.38124	7.47856	0.274937	0.477631	0.559764	+	+	+	5.04841e-05	-0.57031	-7.8401	0.00384437	-0.348278	-4.0194	0.0449676	-0.240975	-2.37396
Q5XIT9	Methylcrotonoyl-CoA carboxylase beta chain, mitochondrial	7.62967	8.42599	5.74576	6.08618	1.10437	0.753081	0.797699	+			0.0442406	0.0908889	2.3844	0.177428	-0.0807533	-1.4789	0.0826078	-0.122404	-1.98344
A0A0G2JUP3	Obscurin, cytoskeletal calmodulin and titin-interacting RhoGEF	0.618149	0.785372	0.822651	0.625357	1.27052	1.33083	1.01166	+	+	+	0.000185477	0.271432	6.51336	0.000476984	0.307608	5.65799	0.0196471	0.162661	2.90807
G3V7Y3	ATP synthase, H+ transporting, mitochondrial F1 complex, delta subunit	131.963	172.317	218.628	148.956	1.30579	1.65673	1.12877	+	+		0.0449179	0.154342	2.37467	0.0229366	0.276646	2.80735	0.354078	0.0908617	0.983692
Q4PP99	Cardiac troponin C	471.323	423.25	501.886	463.5	0.898004	1.06485	0.983402	+			0.0110596	-0.124085	-3.28772	0.927851	-0.00606744	-0.0934407	0.272232	-0.0443475	-1.17911
P07895	Superoxide dismutase [Mn], mitochondrial	64.6107	68.7663	66.9916	75.5862	1.06432	1.03685	1.16987			+	0.171174	0.0959378	1.50328	0.42407	0.0635245	0.842326	0.03181	0.177499	2.5961
F1LPG5	NADH:ubiquinone oxidoreductase subunit B4	91.6036	65.2259	96.8094	99.8132	0.712045	1.05683	1.08962				0.101035	-0.130502	-1.85284	0.780492	0.0189242	0.288237	0.0789336	0.0947218	2.01281
Q5RK08	Glioblastoma amplified sequence	12.7297	9.08009	12.5743	13.6779	0.713301	0.987791	1.07449				0.142732	-0.137278	-1.62539	0.708091	0.0199069	0.388064	0.747587	-0.0320209	-0.333146
D3ZQN7	Laminin subunit beta 1	5.15079	3.86751	3.11443	3.66063	0.750857	0.604651	0.710693				0.252751	-0.133828	-1.2325	0.430231	-0.0836227	-0.830708	0.338396	-0.142907	-1.01817
Q68FZ8	Propionyl coenzyme A carboxylase, beta polypeptide	10.3473	8.9495	9.28457	10.0556	0.864911	0.897294	0.971807				0.969978	0.00206867	0.0388299	0.455119	0.0510612	0.784911	0.703783	0.016581	0.39413
P21913	Succinate dehydrogenase [ubiquinone] iron-sulfur subunit, mitochondrial	72.5768	96.4294	78.7489	72.2343	1.32865	1.08504	0.995281	+			0.00370751	0.157162	4.04546	0.709803	-0.0326655	-0.385658	0.554431	-0.0330783	-0.616926
P07943	Aldose reductase	20.313	17.9639	24.5345	19.6988	0.884353	1.20782	0.969763				0.808745	-0.0100198	-0.250191	0.144125	0.105396	1.61892	0.398325	0.0305914	0.892203
G3V7I0	Peroxiredoxin 3	134.793	125.79	145.003	164.777	0.933209	1.07575	1.22245				0.758446	-0.0224918	-0.318248	0.678339	0.0283284	0.430294	0.182587	0.0974203	1.45936
D3ZFQ8	Cytochrome c-1	41.9958	46.5222	24.1818	34.1413	1.10778	0.575814	0.812969				0.858623	0.0192116	0.183958	0.14868	-0.258849	-1.59814	0.415519	-0.100728	-0.858648
P15429	Beta-enolase	25.4139	20.5191	25.7693	18.8608	0.807396	1.01398	0.742146				0.215872	-0.192971	-1.34382	0.889707	-0.0171446	-0.143156	0.180964	-0.168597	-1.46545
P19234	NADH dehydrogenase [ubiquinone] flavoprotein 2, mitochondrial	175.216	156.32	118.082	108.048	0.892155	0.673923	0.616659				0.58661	0.0270698	0.566471	0.127309	-0.130099	-1.70127	0.0935705	-0.151177	-1.90275
P46462	Transitional endoplasmic reticulum ATPase	8.26777	4.35392	5.26072	5.95037	0.526614	0.636293	0.719707	+			0.0124465	-0.190306	-3.20881	0.564017	-0.0525807	-0.601724	0.302933	-0.0833113	-1.10096
M0R629	Adenylosuccinate synthetase isozyme 1	14.2691	9.02977	8.52718	10.171	0.632819	0.597597	0.712798	+			0.0206423	-0.208753	-2.87586	0.0750676	-0.19823	-2.04518	0.102821	-0.147694	-1.84142
Q62651	Delta(3,5)-Delta(2,4)-dienoyl-CoA isomerase, mitochondrial	26.1135	24.624	26.3161	23.7411	0.94296	1.00776	0.909147				0.404664	0.060784	0.879714	0.240762	0.0991573	1.26709	0.60832	0.040146	0.533298
P12075	Cytochrome c oxidase subunit 5B, mitochondrial	96.2245	99.9531	82.1824	78.8343	1.03875	0.854069	0.819275				0.630393	0.035523	0.500213	0.193079	-0.107595	-1.42108	0.0852089	-0.13945	-1.9634
P12346	Serotransferrin	4.52014	12.43	2.58665	2.21477	2.74991	0.572251	0.489979	+			0.00736362	0.65843	3.56345	0.240354	-0.190281	-1.2683	0.107303	-0.264962	-1.81357
G3V852	RCG55135, isoform CRA_b	0.691348	0.495828	0.343161	0.473377	0.71719	0.496365	0.684715				0.883827	0.0170702	0.150852	0.188599	-0.182548	-1.43719	0.707564	-0.0392252	-0.388805
P07335	Creatine kinase B-type	46.406	41.5699	40.5053	45.8621	0.895786	0.872845	0.988278				0.281804	-0.0543393	-1.15401	0.906051	-0.00739738	-0.121813	0.647879	-0.0198306	-0.474422
Q7TN00	Cardiac titin N2BA isoform (Fragment)	0.205592	0.177789	0.164577	0.253351	0.864768	0.800506	1.2323				0.896385	-0.0112788	-0.134427	0.513271	-0.0620125	-0.684043	0.215798	0.129296	1.34406
Q4V8F9	Hydroxysteroid dehydrogenase-like protein 2	17.1068	16.0669	14.1868	17.0719	0.939215	0.829306	0.997961				0.651161	-0.0263378	-0.469619	0.20618	-0.0771319	-1.37576	0.75318	-0.0215573	-0.325463
P56571	ES1 protein homolog, mitochondrial	45.5323	59.5626	48.7031	49.0357	1.30814	1.06964	1.07694	+			0.000361735	0.187937	5.90003	0.308143	0.0917517	1.08834	0.166541	0.0707942	1.52185
Q704S8	Carnitine O-acetyltransferase	5.89229	4.97827	4.71143	5.10964	0.844879	0.799594	0.867175				0.93692	0.00767067	0.0816644	0.299186	-0.0818768	-1.11015	0.863566	0.0122158	0.177449
P11530	Dystrophin	1.02625	0.809327	0.662907	0.755306	0.788622	0.645948	0.735983		+		0.332562	-0.0675186	-1.03131	0.0189936	-0.134892	-2.93016	0.179793	-0.121165	-1.46988
G3V8L3	Lamin A, isoform CRA_b	2.13011	2.03349	2.34566	1.61786	0.954643	1.10119	0.759519				0.70864	0.0493984	0.387292	0.491654	0.103716	0.720631	0.265988	-0.189786	-1.19587
Q62920-2	Isoform 2 of PDZ and LIM domain protein 5	18.8674	24.6828	22.5166	22.5644	1.30823	1.19342	1.19595	+		+	0.00869302	0.166511	3.45014	0.110053	0.147526	1.79702	0.0124468	0.137763	3.20879
P21571	ATP synthase-coupling factor 6, mitochondrial	124.782	133.222	171.374	145.464	1.06764	1.37339	1.16574				0.752763	0.0221879	0.326036	0.181429	0.143875	1.4637	0.131913	0.10482	1.67776
Q6LDS4	Superoxide dismutase [Cu-Zn]	104.757	106.07	152.829	116.917	1.01254	1.4589	1.11608		+		0.490541	-0.0525417	-0.722542	0.0157833	0.213629	3.05157	0.435973	0.0617659	0.819984
Q7TQ16	Cytochrome b-c1 complex subunit 8	37.6215	50.9477	50.6157	42.5518	1.35422	1.34539	1.13105				0.205833	0.11061	1.37693	0.0959341	0.150004	1.88655	0.69672	0.0341247	0.40411
P04041	Glutathione peroxidase 1	48.1338	47.5424	41.2903	46.1652	0.987714	0.857822	0.959102				0.705874	-0.0314785	-0.391183	0.516745	-0.050239	-0.678254	0.98818	-0.00108979	-0.0152844
Q5RJN0	NADH dehydrogenase (Ubiquinone) Fe-S protein 7	18.7908	10.901	12.3816	15.0187	0.580126	0.658921	0.799259	+			0.0324439	-0.214043	-2.58341	0.0576915	-0.112383	-2.21431	0.294336	-0.0794948	-1.12218
P10860	Glutamate dehydrogenase 1, mitochondrial	6.47925	6.87506	6.23938	6.48168	1.06109	0.96298	1.00038				0.0564621	0.177015	2.22812	0.183254	0.0854233	1.45687	0.733995	0.0260363	0.351911
Q5XIH7	Prohibitin-2	26.5317	20.2923	20.6687	25.1376	0.76483	0.779018	0.947455				0.197422	-0.136561	-1.40576	0.093743	-0.10549	-1.90156	0.96808	-0.003364	-0.0412857
P29266	3-hydroxyisobutyrate dehydrogenase, mitochondrial	26.251	28.7935	26.8331	27.8227	1.09685	1.02218	1.05987				0.5076	0.0614929	0.693547	0.620571	0.0584345	0.51486	0.244194	0.116392	1.25705
G3V913	Heat shock 27kDa protein 1	17.4432	35.5136	25.6357	21.7501	2.03596	1.46967	1.24691	+	+		0.000327319	0.424857	5.98918	0.0317248	0.263819	2.59783	0.125846	0.12852	1.70889
Q6P0K8	Junction plakoglobin	6.41213	5.72115	5.70497	6.02237	0.892239	0.889716	0.939216				0.697836	-0.0315884	-0.40253	0.857249	-0.0111517	-0.18577	0.629708	0.0366721	0.50123
A0A0G2JVL6	NADH dehydrogenase [ubiquinone] 1 alpha subcomplex subunit 8	90.3783	94.6354	100.584	99.235	1.0471	1.11293	1.098	+		+	0.0417818	0.0785927	2.42105	0.0505577	0.101147	2.2989	0.0425798	0.0941394	2.40892
A0JPQ4	Tripartite motif-containing protein 72	9.31553	8.99795	6.40443	6.50417	0.965908	0.6875	0.698207				0.837424	0.0162106	0.21198	0.17085	-0.114504	-1.50456	0.119468	-0.13847	-1.74317
Q9R1Z0	Voltage-dependent anion-selective channel protein 3	22.473	23.8533	21.5833	23.9629	1.06142	0.960411	1.06629				0.999946	-4.09335e-06	-7.03511e-05	0.509299	-0.0607172	-0.690692	0.865451	-0.0119136	-0.174969
P19804	Nucleoside diphosphate kinase B	100.734	75.8699	83.138	83.3006	0.753173	0.825324	0.826938	+			0.0133713	-0.180181	-3.16117	0.152368	-0.0886748	-1.58173	0.0944299	-0.118436	-1.89682
A1A5L2	Pgm1 protein (Fragment)	4.05376	2.94579	3.83431	6.58612	0.726681	0.945865	1.62469				0.214869	-0.146571	-1.34707	0.752721	0.0432113	0.326093	0.21323	0.209202	1.3524
P11762	Galectin-1	38.404	44.3577	47.7281	47.1341	1.15503	1.24279	1.22732	+	+	+	0.013578	0.116584	3.151	0.0308124	0.125768	2.61661	0.0104661	0.111441	3.32473
Q5XFX0	Transgelin-2	8.61985	4.94109	7.78737	8.93961	0.573222	0.903423	1.0371				0.624406	-0.0682321	-0.509127	0.821734	0.0234864	0.232837	0.421348	0.0607029	0.847496
A0A0G2JSV0	N-myc downstream regulated gene 2, isoform CRA_a	16.7346	17.7455	16.8936	15.1905	1.06041	1.0095	0.907727				0.195313	0.0501971	1.41316	0.465181	0.0363152	0.766878	0.866736	-0.00989607	-0.173279
A0A0G2JSH9	Peroxiredoxin-2	75.5088	50.1083	57.2708	88.7677	0.663609	0.758466	1.17559	+			0.0176739	-0.326144	-2.97727	0.0965296	-0.196383	-1.88253	0.93519	0.0102383	0.0839097
Q497B0	Omega-amidase NIT2	7.80401	5.87117	8.49776	8.20612	0.752326	1.0889	1.05153				0.520884	-0.0624317	-0.671388	0.117279	0.128691	1.75532	0.482234	0.0536353	0.736897
A0A0G2JSH2	3-hydroxybutyrate dehydrogenase, type 1, isoform CRA_a	46.4706	33.4047	46.1052	76.8879	0.718836	0.992137	1.65455				0.677708	-0.0615757	-0.431199	0.705745	-0.0661782	-0.391365	0.360486	0.157072	0.969934
Q07936	Annexin A2	17.0233	19.2581	14.348	17.4682	1.13128	0.842845	1.02613				0.280833	0.086462	1.15652	0.257196	-0.0829137	-1.22003	0.736732	-0.0266434	-0.348121
G3V7U0	Cysteine and glycine-rich protein 3	66.2788	65.9187	80.034	65.834	0.994567	1.20754	0.993288		+		0.576677	0.0170487	0.581873	0.0183718	0.128266	2.95192	0.708152	0.0229726	0.387978
B5DEL8	NADH dehydrogenase (Ubiquinone) Fe-S protein 5	33.3562	40.557	40.9141	31.8704	1.21587	1.22658	0.955455	+	+		0.0128311	0.157178	3.18856	0.0131311	0.209703	3.17321	0.891611	0.0118349	0.140666
A0A0G2JU96	AHNAK nucleoprotein	0.794377	0.750149	0.629821	0.61712	0.944323	0.792849	0.77686				0.0622678	0.123463	2.16535	0.3532	0.0614308	0.985591	0.586094	-0.0483759	-0.567266
D3ZUX5	MICOS complex subunit	13.1094	12.9377	9.79083	10.1369	0.986903	0.746856	0.773258				0.205523	0.0671163	1.37797	0.142213	-0.09122	-1.62782	0.126463	-0.0484785	-1.70567
Q5BK63	NADH dehydrogenase [ubiquinone] 1 alpha subcomplex subunit 9, mitochondrial	49.349	20.0928	25.2835	42.7642	0.407156	0.512341	0.866566	+	+		0.00118864	-0.422029	-4.90341	0.0231431	-0.245882	-2.80153	0.38731	-0.0780056	-0.91425
Q5BJQ0	Atypical kinase COQ8A, mitochondrial	3.121	2.04184	2.237	2.84021	0.654226	0.716756	0.910031				0.122262	-0.103941	-1.72795	0.925054	-0.00695305	-0.0970759	0.640395	0.0231089	0.485416
A0A0G2JVM0	Delta-1-pyrroline-5-carboxylate dehydrogenase, mitochondrial	11.0327	7.88488	8.15112	8.30925	0.714683	0.738815	0.753147				0.83367	-0.0281588	-0.21696	0.962245	0.00563641	0.0488385	0.980345	0.00309901	0.0254171
Q66HH8	Annexin	16.8992	15.5673	26.6223	26.2273	0.921184	1.57536	1.55198		+	+	0.237104	0.0917432	1.27793	0.000101697	0.322041	7.10294	0.00106896	0.287481	4.98783
P10111	Peptidyl-prolyl cis-trans isomerase A	42.5565	37.5617	27.9514	58.397	0.88263	0.656807	1.37222				0.597613	0.074115	0.549576	0.715224	-0.0497544	-0.378055	0.154542	0.212596	1.57223
P04785	Protein disulfide-isomerase	4.9715	3.71514	2.43688	2.87757	0.747287	0.490171	0.578814				0.678071	0.0484646	0.430677	0.955836	-0.00897056	-0.0571385	0.629913	-0.0556738	-0.500926
A0A0G2K5F1	LRP16 protein	14.5976	15.6453	10.7246	10.3276	1.07177	0.734686	0.707489				0.409687	0.0979745	0.869917	0.498548	-0.062816	-0.708855	0.252924	-0.139291	-1.23202
F1LNH3	Collagen type VI alpha 2 chain	8.24035	8.44624	6.66829	9.98286	1.02499	0.809225	1.21146				0.482325	0.0489906	0.736739	0.398324	-0.0739485	-0.892205	0.766193	0.0358627	0.307667
F1LX07	Solute carrier family 25 member 12	4.41404	1.98562	2.32943	3.28368	0.449843	0.527732	0.743917	+			0.00456895	-0.361611	-3.89622	0.0686628	-0.174293	-2.10257	0.348829	-0.113901	-0.995102
Q63362	NADH dehydrogenase [ubiquinone] 1 alpha subcomplex subunit 5	157.647	136.249	122.266	128.769	0.864266	0.775565	0.816819				0.831121	-0.0155411	-0.220345	0.215748	-0.0792147	-1.34422	0.461351	-0.044137	-0.77371
P36201	Cysteine-rich protein 2	16.3913	15.0121	15.9239	14.0917	0.915858	0.971484	0.859708				0.440879	-0.0453719	-0.810899	0.999186	7.35708e-05	0.00105296	0.975414	0.00321033	0.0317954
A0A0G2K926	Alpha-1-inhibitor III	1.38326	2.21133	0.342751	0.509616	1.59864	0.247786	0.368418		+		0.131542	0.380115	1.67963	0.0295272	-0.499519	-2.64405	0.077669	-0.391167	-2.02323
A0A0G2JSK5	Integrin beta	2.68084	2.69106	2.45684	3.48542	1.00381	0.916445	1.30012				0.739091	0.0353834	0.34486	0.515333	-0.0798594	-0.680604	0.626132	0.0627668	0.506552
Q6P6R6	Transglutaminase 2, C polypeptide	4.56046	3.56537	3.41462	4.0297	0.7818	0.748744	0.883616				0.789043	-0.0166702	-0.276675	0.35279	-0.0587414	-0.986479	0.933662	-0.00433272	-0.0858929
D4AEH9	Amylo-1, 6-glucosidase, 4-alpha-glucanotransferase (Glycogen debranching enzyme, glycogen storage disease type III) (Predicted), isoform CRA_a	1.86522	1.01849	1.32775	1.31271	0.546042	0.711844	0.703782	+			0.00610525	-0.298084	-3.69283	0.382495	-0.090005	-0.924032	0.177215	-0.154295	-1.47972
P45592	Cofilin-1	12.2221	19.585	25.4417	14.3639	1.60243	2.08161	1.17524	+	+		0.0213783	0.246069	2.85306	0.00278802	0.415989	4.25293	0.279128	0.0761026	1.16096
Q2TA68-3	Isoform 3 of Dynamin-like 120 kDa protein, mitochondrial	2.71948	2.33768	1.87195	1.95399	0.859604	0.688349	0.718515				0.637115	0.0254746	0.490256	0.357142	-0.072093	-0.97709	0.725563	-0.0271281	-0.36362
M0R6K0	Laminin subunit beta-2	1.77599	1.92832	2.01989	2.50514	1.08577	1.13733	1.41056				0.433028	0.0647774	0.825471	0.264009	0.0883665	1.20125	0.0619651	0.177224	2.16848
Q8VID1	Dehydrogenase/reductase SDR family member 4	6.9851	6.58826	6.11515	7.80906	0.943187	0.875456	1.11796				0.329152	0.0612557	1.03908	0.678099	-0.036053	-0.430638	0.824286	0.0210981	0.229438
B2RYS2	Cytochrome b-c1 complex subunit 7	65.8749	107.59	88.694	72.0618	1.63325	1.3464	1.09392	+			0.0377337	0.299979	2.48639	0.0594181	0.274345	2.19541	0.291557	0.0960626	1.12914
D4A3B0	Talin 2	2.56368	5.75466	6.63089	1.75588	2.24469	2.58648	0.684906				0.0739875	0.476984	2.05452	0.126414	0.46157	1.70592	0.56636	0.168446	0.598031
F1M820	Sorbin and SH3 domain-containing protein 1	2.09318	2.54324	2.23986	2.0724	1.21501	1.07008	0.990072				0.366294	0.084419	0.957622	0.261595	0.110003	1.20786	0.94834	0.00619056	0.066852
F1LRJ9	Methanethiol oxidase	3.28661	1.9778	2.32751	1.92297	0.601774	0.708178	0.585092			+	0.0534311	-0.221792	-2.26348	0.186757	-0.11516	-1.44392	0.0288634	-0.203332	-2.65871
A0A0G2KAQ5	Myozenin 2	43.1504	55.2564	37.6169	41.5791	1.28055	0.871761	0.963585	+			0.00886481	0.143694	3.43685	0.929998	0.00696415	0.0906522	0.726414	0.0205092	0.362437
P29419	ATP synthase subunit e, mitochondrial	295.047	249.063	324.727	264.982	0.844148	1.1006	0.898103				0.771536	-0.0240041	-0.300392	0.533079	0.0503185	0.651352	0.827643	-0.0169064	-0.22497
P62260	14-3-3 protein epsilon	19.9093	13.8598	15.2114	18.2198	0.696146	0.764034	0.915144	+			0.00360935	-0.242878	-4.0648	0.0725918	-0.140935	-2.06678	0.76274	-0.0159336	-0.312379
P26772	10 kDa heat shock protein, mitochondrial	165.647	198.692	249.645	216.742	1.19949	1.50709	1.30846		+	+	0.220367	0.0753872	1.32942	0.0323501	0.18002	2.58527	0.0237834	0.13176	2.78384
O88767	Protein/nucleic acid deglycase DJ-1	105.707	83.2019	86.7129	102.679	0.787103	0.820318	0.971363				0.236582	-0.10744	-1.27949	0.553588	-0.0433939	-0.61827	0.946978	0.00600044	0.0686175
A0A0G2KBC7	ATP-dependent 6-phosphofructokinase	2.34074	1.17227	1.4843	1.61728	0.50081	0.634117	0.690928	+		+	0.00269151	-0.292314	-4.2789	0.0738309	-0.148088	-2.05588	0.0420041	-0.15374	-2.41765
B2RZD6	NDUFA4, mitochondrial complex-associated	217.304	176.029	225.193	220.659	0.81006	1.0363	1.01544				0.263244	-0.0707165	-1.20334	0.629167	0.0265069	0.502034	0.433526	0.0384751	0.824542
Q6PDU7	ATP synthase subunit g, mitochondrial	59.6857	41.328	36.0954	67.2166	0.692428	0.604758	1.12618	+			0.030971	-0.234952	-2.6133	0.0957006	-0.180679	-1.88813	0.751941	-0.0419055	-0.327164
Q9JJ49	Titin (Fragment)	26.3903	37.3225	26.9936	26.0713	1.41425	1.02286	0.987913	+			0.0106279	0.280861	3.31442	0.996638	0.000623418	0.0043465	0.47129	0.070005	0.756056
A0A0G2K586	Fatty acid-binding protein, adipocyte	41.1655	37.0006	42.2673	37.6951	0.898826	1.02677	0.915696				0.311368	-0.0469348	-1.08061	0.161332	0.0678613	1.54331	0.633168	0.0241663	0.496095
P47727	Carbonyl reductase [NADPH] 1	12.4102	11.2407	15.2201	12.7338	0.905757	1.22642	1.02608		+		0.61101	0.0310732	0.529233	0.00652362	0.218809	3.64689	0.0511251	0.137316	2.29175
F1M5N4	Malic enzyme	8.84294	8.1223	4.45002	6.32302	0.918507	0.503228	0.715036		+		0.418652	-0.0992135	-0.85264	0.00637821	-0.265473	-3.66249	0.402898	-0.102521	-0.883179
A0A0H2UHM5	Protein disulfide-isomerase	1.19337	1.69556	1.85998	2.06733	1.42081	1.5586	1.73235				0.431468	0.156379	0.82839	0.289342	0.226169	1.13473	0.282334	0.222483	1.15264
Q68FT1	Ubiquinone biosynthesis protein COQ9, mitochondrial	1.14809	0.837272	1.1074	1.38919	0.729274	0.964556	1.21				0.816072	-0.0357031	-0.240392	0.704458	0.0539246	0.393178	0.263645	0.221674	1.20224
F1LRZ1	Ryanodine receptor 2	0.486467	0.355991	0.339785	0.373824	0.731789	0.698475	0.768447				0.10895	-0.141419	-1.80361	0.663723	-0.0304404	-0.451348	0.426916	-0.0689093	-0.836944
Q6IMZ5	Tropomodulin-1	4.40072	4.46744	3.63748	4.19274	1.01516	0.826564	0.952738	+			0.0472485	0.0879179	2.34226	0.925102	0.00626298	0.097013	0.900748	-0.00941318	-0.128731
Q63580	Titin (Fragment)	39.1574	50.7062	40.7043	44.8622	1.29493	1.0395	1.14569	+			0.0385941	0.15063	2.47193	0.821708	0.0169818	0.232872	0.132305	0.0913231	1.6758
Q5RJR9	Serine (Or cysteine) proteinase inhibitor, clade H, member 1, isoform CRA_b	9.92795	12.1472	10.1031	10.1553	1.22354	1.01764	1.0229	+	+		0.0339241	0.293864	2.55473	0.0408472	0.182933	2.43555	0.157384	0.154929	1.55999
P50399	Rab GDP dissociation inhibitor beta	8.993	6.50235	6.44427	7.2176	0.723045	0.716587	0.802579	+	+		0.0271623	-0.13712	-2.6979	0.0302557	-0.164083	-2.62835	0.0852154	-0.11131	-1.96335
D3ZZN3	Acetyl-coenzyme A synthetase	3.20928	2.66553	2.96951	4.11465	0.830568	0.925287	1.28211				0.70884	-0.0531523	-0.38701	0.264443	0.144674	1.20007	0.209969	0.174233	1.36312
P25113	Phosphoglycerate mutase 1	24.3648	20.0951	20.1433	19.7639	0.82476	0.826737	0.811165				0.239306	-0.0836889	-1.27139	0.133293	-0.104921	-1.67087	0.157921	-0.107426	-1.5577
P31000	Vimentin	10.7374	15.6526	11.8903	13.3543	1.45776	1.10738	1.24372	+		+	0.0197035	0.25994	2.9062	0.156089	0.110227	1.56554	0.0312417	0.18424	2.6077
Q6P9V7	Proteasome (Prosome, macropain) activator subunit 1	13.1366	8.06453	9.24654	11.3088	0.6139	0.703879	0.860868	+			0.00919539	-0.188235	-3.41204	0.2867	-0.06396	-1.14144	0.47188	-0.0444808	-0.755016
A6HIS0	RCG32667	5.96717	4.92763	4.26858	4.04649	0.825789	0.715344	0.678126				0.967004	-0.00537801	-0.0426776	0.656787	0.0545365	0.461416	0.46219	-0.094849	-0.772211
F1LM33	Leucine-rich PPR motif-containing protein, mitochondrial	0.289861	0.257106	0.280562	0.207957	0.886998	0.967918	0.717437				0.861569	-0.0111879	-0.180078	0.488335	0.0594422	0.726339	0.249392	-0.12022	-1.24206
Q5XIF6	Tubulin alpha-4A chain	4.17813	2.97645	2.40237	2.50391	0.712389	0.574986	0.59929			+	0.421294	-0.0842808	-0.847599	0.0582417	-0.189239	-2.20823	0.0149793	-0.236279	-3.08603
F1LM84	Nidogen-1	3.44781	4.25497	2.94835	3.09699	1.23411	0.855137	0.898247	+			0.0147895	0.166396	3.09445	0.995817	0.000317609	0.0054091	0.991064	0.00071286	0.0115539
A0A0F7RQJ6	D-dopachrome tautomerase	22.4858	25.0045	34.5401	22.8037	1.11201	1.53608	1.01414				0.853175	0.0177438	0.191144	0.248157	0.138811	1.24559	0.483098	0.0501836	0.735396
P36972	Adenine phosphoribosyltransferase	26.1407	23.1474	27.137	22.823	0.885494	1.03811	0.873083				0.639979	-0.0220144	-0.486029	0.318411	0.0928035	1.06394	0.81299	-0.0142335	-0.24451
O70253	Muscle carnitine palmitoyltransferase I	4.52782	1.4003	3.67205	3.23971	0.309267	0.810997	0.715511	+			0.00139487	-0.513522	-4.77764	0.142487	-0.272061	-1.62654	0.193875	-0.185954	-1.41825
D4A817	Histone H2B	24.5053	33.4363	37.2552	46.5692	1.36445	1.52029	1.90037		+		0.360085	0.111686	0.970789	0.0456327	0.218944	2.36455	0.0522977	0.220846	2.27722
A0A0G2K1W9	Lactate dehydrogenase D	1.62995	1.75833	2.50045	1.6995	1.07876	1.53406	1.04267				0.215583	0.104903	1.34476	0.203391	0.224143	1.38519	0.244688	0.064523	1.25561
D3ZCZ9	NADH dehydrogenase [ubiquinone] iron-sulfur protein 6, mitochondrial	49.0021	55.9106	47.363	39.934	1.14098	0.966551	0.814945				0.224067	0.092383	1.31776	0.454519	0.0668319	0.785996	0.17487	-0.135586	-1.48878
G3V8L9	Polymerase I and transcript release factor	18.7524	21.4488	20.1556	17.1476	1.14379	1.07483	0.914423				0.105662	0.120601	1.82364	0.263676	0.0997045	1.20216	0.96194	0.00260391	0.0492339
F1LXA0	NADH dehydrogenase [ubiquinone] 1 alpha subcomplex subunit 12	25.486	37.7029	28.9452	30.0111	1.47936	1.13573	1.17755	+			0.00246605	0.2503	4.34371	0.458721	0.0797975	0.778425	0.125128	0.135446	1.71267
D3ZF13	Acyl carrier protein	51.5781	58.9541	45.1031	56.8408	1.14301	0.874461	1.10203				0.21547	0.0933516	1.34512	0.969314	-0.00291136	-0.0396881	0.50628	0.0540878	0.695767
G3V734	2,4-dienoyl CoA reductase 1, mitochondrial, isoform CRA_a	14.9958	18.8569	20.9365	17.9573	1.25747	1.39615	1.19749				0.301464	0.126452	1.10455	0.265829	0.133932	1.1963	0.264916	0.160331	1.19878
F1LZW6	Solute carrier family 25 member 13	12.1373	5.13692	6.39571	6.4817	0.423234	0.526947	0.534031	+			0.0363008	-0.309732	-2.51124	0.241531	-0.157938	-1.26483	0.202589	-0.211845	-1.38793
Q5XIN6	Mitochondrial proton/calcium exchanger protein	3.09591	1.95511	1.80659	1.94472	0.631513	0.58354	0.628156				0.268412	-0.0806911	-1.18932	0.271264	-0.134167	-1.18168	0.316034	-0.0872271	-1.06953
D4A565	NADH dehydrogenase (Ubiquinone) 1 beta subcomplex, 5 (Predicted), isoform CRA_b	72.4395	60.1662	48.2364	64.3498	0.830572	0.665885	0.888325				0.168356	-0.0990884	-1.51452	0.138915	-0.184598	-1.64344	0.229649	-0.110444	-1.30047
M0RAK2	RCG22622	3.122	2.11927	2.74215	2.66283	0.678817	0.87833	0.852924				0.0878271	-0.263471	-1.94382	0.672008	-0.0376395	-0.439387	0.985788	0.00190947	0.0183771
P35565	Calnexin	3.52508	4.67426	4.60753	2.4509	1.326	1.30707	0.695276				0.0881199	0.228199	1.94166	0.156527	0.153476	1.56365	0.375576	-0.100869	-0.938246
Q5U300	Ubiquitin-like modifier-activating enzyme 1	1.93443	1.59699	1.44344	1.50388	0.825564	0.746185	0.77743				0.924	-0.00512319	-0.0984468	0.271793	-0.0850492	-1.18028	0.940735	-0.00596044	-0.0767134
Q80W89	NADH dehydrogenase [ubiquinone] 1 alpha subcomplex subunit 11	19.0547	13.6117	14.8741	18.4374	0.71435	0.780598	0.967601				0.108576	-0.185045	-1.80586	0.0861069	-0.206981	-1.95662	0.558771	-0.0487351	-0.610024
A0A0G2JXR0	LIM domain-binding 3	6.28038	6.1131	7.2595	7.54295	0.973365	1.1559	1.20103			+	0.251309	0.0959665	1.23659	0.0740542	0.202482	2.05394	0.0260889	0.25791	2.72395
B2GV15	Dihydrolipoamide acetyltransferase component of pyruvate dehydrogenase complex	4.28969	3.03786	2.97522	2.96248	0.708179	0.693576	0.690605				0.629597	-0.0693817	-0.501396	0.648595	-0.0615899	-0.473373	0.968731	0.00592285	0.0404436
F1LZC5	NADH:ubiquinone oxidoreductase subunit A13	536.867	310.966	169.901	406.725	0.579224	0.316468	0.75759	+	+		0.00865925	-0.236347	-3.45278	0.0168592	-0.433288	-3.00822	0.695502	-0.0626185	-0.405834
Q3MHS9	Chaperonin containing Tcp1, subunit 6A (Zeta 1)	5.00846	6.54274	5.95467	5.77547	1.30634	1.18892	1.15314	+			0.0121875	0.196352	3.22282	0.105127	0.14911	1.82695	0.221674	0.0986816	1.32529
Q6GT74	Basigin	5.93935	7.02426	4.69188	6.32851	1.18266	0.789966	1.06552				0.373443	0.0811527	0.942667	0.420634	-0.0779793	-0.848856	0.671138	-0.0445736	-0.44064
Q6PCU8	NADH dehydrogenase [ubiquinone] flavoprotein 3, mitochondrial	76.3882	73.3218	75.6231	64.8141	0.959858	0.989984	0.848484				0.979652	0.00254003	0.0263131	0.960654	0.00600551	0.0508988	0.609095	-0.0510764	-0.532126
Q07969	Platelet glycoprotein 4	10.623	6.38819	6.88424	9.58517	0.601354	0.648049	0.902302	+	+		0.00235803	-0.218488	-4.37707	0.0151315	-0.202702	-3.07936	0.333635	-0.0723511	-1.02888
A0A0G2JZH8	Dihydrolipoamide acetyltransferase component of pyruvate dehydrogenase complex	8.77117	12.0197	11.5663	9.66918	1.37037	1.31868	1.10238	+	+	+	0.00270778	0.21464	4.27445	0.0204545	0.194506	2.88181	0.0148519	0.167281	3.09167
D4A702	Synaptopodin-2	0.565348	0.66363	0.490971	0.476776	1.17384	0.86844	0.843331	+			0.0190277	0.22084	2.92899	0.174468	0.130427	1.49034	0.672231	0.0460659	0.439066
O35878	Heat shock protein beta-2	7.5955	6.62697	7.4705	10.2321	0.872486	0.983542	1.34712				0.963201	-0.00433422	-0.0476013	0.385846	0.129461	0.917216	0.215072	0.15041	1.34641
P70470	Acyl-protein thioesterase 1	9.94725	6.21632	6.97371	11.1613	0.624929	0.701069	1.12205	+			0.0452681	-0.209809	-2.36969	0.363188	-0.093813	-0.964188	0.632998	0.0519833	0.496348
A0A0F7RQL3	Macrophage migration inhibitory factor	39.2458	36.1349	30.3893	36.8694	0.920733	0.774333	0.939448				0.942298	-0.00298248	-0.0746866	0.320392	-0.0557724	-1.05931	0.169657	-0.101941	-1.50931
P09456	cAMP-dependent protein kinase type I-alpha regulatory subunit	14.2214	13.086	23.5058	10.3049	0.920163	1.65284	0.724603				0.959872	-0.00558278	-0.0519112	0.06298	0.254754	2.15805	0.420832	-0.121777	-0.84848
O35567	Bifunctional purine biosynthesis protein PURH	0.915993	1.8368	1.38272	1.24196	2.00526	1.50953	1.35587	+			0.0330352	0.369798	2.5718	0.0996705	0.262404	1.8617	0.597491	0.0782414	0.549762
Q8R490	Cadherin 13	1.19718	1.30529	0.732585	0.883804	1.0903	0.611924	0.738236				0.335619	0.102089	1.02441	0.116494	-0.171317	-1.75973	0.213207	-0.165656	-1.35248
P97532	3-mercaptopyruvate sulfurtransferase	8.31528	5.79252	4.55605	6.31525	0.696611	0.547913	0.759475		+		0.270279	-0.0993444	-1.18431	0.00989354	-0.249045	-3.3626	0.233404	-0.120435	-1.28904
A0A0A0MY09	Endoplasmin	1.31361	1.41657	2.0664	1.52811	1.07838	1.57307	1.16329		+		0.426651	0.0971482	0.837445	0.0306909	0.318588	2.61915	0.376779	0.117526	0.935762
P52944	PDZ and LIM domain protein 1	1.69616	1.93319	1.81145	2.39165	1.13974	1.06797	1.41003			+	0.0766226	0.249938	2.03197	0.161969	0.196072	1.54065	0.0142303	0.294222	3.11993
E7C9L4	Cytochrome c oxidase subunit 2	29.085	28.6083	19.173	25.5403	0.98361	0.659205	0.878127				0.555578	-0.120978	-0.615098	0.54801	-0.133504	-0.627195	0.838966	0.0408361	0.209936
B0BNK6	Branched chain keto acid dehydrogenase E1, beta polypeptide	2.4416	2.33362	2.27962	2.8605	0.955774	0.933661	1.17157				0.994681	-0.000929821	-0.00687706	0.585844	0.0705917	0.567654	0.300414	0.149774	1.10713
Q4V8I9	UTP--glucose-1-phosphate uridylyltransferase	1.85108	1.36852	1.1212	1.15784	0.739309	0.605703	0.625493				0.260022	-0.195579	-1.21219	0.178514	-0.211332	-1.47475	0.771556	-0.0525485	-0.300366
P27605	Hypoxanthine-guanine phosphoribosyltransferase	25.0949	14.2917	15.1237	21.4456	0.569505	0.602661	0.854581	+			0.0499991	-0.253834	-2.30602	0.0953074	-0.208764	-1.89081	0.4856	-0.0735091	-0.731061
P61983	14-3-3 protein gamma	24.0976	14.3789	21.9888	20.2859	0.596694	0.912492	0.841824	+			0.00509495	-0.295761	-3.81928	0.513875	0.0550775	0.683035	0.994325	-0.000671754	-0.00733835
Q63429	Polyubiquitin-C	13.9578	11.7152	16.101	13.8176	0.839328	1.15355	0.989957				0.457307	-0.0630073	-0.780967	0.100309	0.117204	1.85754	0.96137	-0.00420322	-0.0499712
Q7M0E3	Destrin	17.7054	18.8898	17.5003	10.2853	1.0669	0.988415	0.580911				0.54017	0.0604956	0.63983	0.359034	0.0824703	0.973036	0.428212	-0.100626	-0.834502
F1M779	Clathrin heavy chain	0.472036	0.540564	0.699332	0.474246	1.14518	1.48152	1.00468		+		0.594403	0.0865613	0.554488	0.0115425	0.270503	3.25912	0.912335	0.0120895	0.113624
Q6PDU6	Beta-glo	97.2384	178.856	125.898	82.3802	1.83936	1.29474	0.847198	+	+		0.00979709	0.301397	3.36921	0.0320009	0.148955	2.59225	0.678691	-0.0409987	-0.42979
Q5FVT5	Pyruvate dehydrogenase kinase, isozyme 1	2.19046	0.867598	1.28179	1.56044	0.39608	0.585171	0.712381	+			0.0328315	-0.340627	-2.57577	0.691229	-0.0501409	-0.411898	0.769451	0.0384188	0.303228
F1M7L9	Uncharacterized protein	2.14031	1.58282	1.67759	1.55214	0.739526	0.783805	0.725195				0.439343	-0.0514186	-0.813735	0.838419	0.0120483	0.210661	0.106374	-0.113699	-1.81925
M0R9L0	Nascent polypeptide-associated complex alpha subunit	0.329404	0.310016	0.393735	0.449549	0.941142	1.19529	1.36474	+	+	+	0.0274986	0.214226	2.68995	0.0239028	0.255258	2.78059	0.0144296	0.265225	3.11073
B0K020	CDGSH iron-sulfur domain-containing protein 1	39.0338	39.0249	34.7561	38.3461	0.999771	0.890409	0.982381				0.729115	0.0273945	0.358682	0.5425	-0.078113	-0.636062	0.688656	-0.0391881	-0.415558
P0DP31	Calmodulin-3	20.1963	22.2759	27.1211	16.1718	1.10297	1.34287	0.800732				0.619685	0.0331489	0.516185	0.17627	0.12306	1.48336	0.204006	-0.230703	-1.38311
G3V6H5	Mitochondrial 2-oxoglutarate/malate carrier protein	5.65236	3.20688	7.01569	7.08424	0.567353	1.2412	1.25332				0.186083	-0.234659	-1.44639	0.710508	0.0584552	0.384668	0.607065	0.0828273	0.535199
P62963	Profilin-1	101.755	110.325	98.6807	97.6767	1.08422	0.96979	0.959924				0.231021	0.0435452	1.29628	0.401217	0.0202951	0.886488	0.9256	-0.0028651	-0.0963659
P19944	60S acidic ribosomal protein P1	73.0594	61.8232	60.5849	55.7642	0.846204	0.829255	0.763271				0.922574	-0.00669744	-0.1003	0.759693	-0.0210799	-0.316542	0.26213	-0.0756894	-1.20639
O35796	Complement component 1 Q subcomponent-binding protein, mitochondrial	13.7178	16.2656	17.2572	13.8437	1.18572	1.25801	1.00917				0.050938	0.302221	2.2941	0.0661679	0.312325	2.12635	0.298823	0.0673299	1.11104
B0BNE6	NADH dehydrogenase (Ubiquinone) Fe-S protein 8 (Predicted), isoform CRA_a	39.2114	45.1365	34.8154	33.3643	1.15111	0.88789	0.850884	+			0.0017887	0.114931	4.58566	0.467742	-0.0452556	-0.762329	0.226928	-0.048137	-1.30886
A0A0G2JSG6	Adenylate kinase 2, mitochondrial	19.6016	17.7426	22.4894	19.9731	0.905163	1.14732	1.01895				0.826508	0.0133579	0.226479	0.222804	0.122422	1.32172	0.246062	0.0855303	1.25163
G3V8M4	Cytochrome c oxidase subunit 6A, mitochondrial	6.08438	4.75178	3.95807	5.57644	0.780981	0.65053	0.916517				0.997842	0.000474969	0.00279036	0.210078	-0.22986	-1.36276	0.950462	-0.00975381	-0.0641019
F1LTF8	Laminin subunit alpha 4	0.587278	0.36542	0.237391	0.36006	0.622227	0.404222	0.6131				0.857186	-0.0164761	-0.185853	0.231856	-0.189418	-1.29374	0.176786	-0.135919	-1.48137
P21396	Amine oxidase [flavin-containing] A	4.11456	3.49473	4.15189	5.67821	0.849357	1.00907	1.38003				0.927257	-0.0252543	-0.0942122	0.933294	0.0253188	0.0863711	0.623706	0.176894	0.510171
D4A3D2	RCG56113, isoform CRA_a	6.56038	3.59966	5.5186	7.42372	0.548697	0.841202	1.1316	+			0.0389876	-0.23412	-2.46542	0.282366	-0.14196	-1.15256	0.930229	0.00908886	0.090352
Q64057	Alpha-aminoadipic semialdehyde dehydrogenase	2.45649	2.14747	1.81499	1.82807	0.874202	0.738857	0.74418				0.468931	0.108232	0.760224	0.926759	0.0136743	0.0948598	0.71273	0.0568504	0.381549
D3ZWE0	Histone H2A	58.8484	128.642	97.2815	32.6776	2.186	1.65309	0.555285				0.0640144	0.428998	2.1476	0.148039	0.287657	1.60102	0.210155	-0.212495	-1.36251
F1M6C2	Elongation factor 1-alpha 1 pseudogene	2.6078	2.92523	1.53718	2.98182	1.12172	0.589456	1.14342				0.198827	0.124092	1.40088	0.782819	0.0489439	0.285087	0.142817	0.165821	1.625
D3ZJ08	Histone H3	17.1839	14.7344	15.6441	13.3705	0.857452	0.910392	0.778084				0.649598	-0.0486059	-0.471905	0.301547	-0.146565	-1.10435	0.140705	-0.149445	-1.63492
D4A4D5	Similar to 60S acidic ribosomal protein P2	14.1868	11.3836	15.2254	17.0458	0.802407	1.07321	1.20152				0.989424	0.00143078	0.0136746	0.491551	0.0707734	0.720809	0.15559	0.143708	1.56769
O35791	RhoA (Fragment)	5.28965	4.61954	3.96371	6.32136	0.873317	0.749332	1.19504				0.80159	-0.0282869	-0.259786	0.67665	-0.0398553	-0.432715	0.217795	0.11101	1.33763
Q3T1K5	F-actin-capping protein subunit alpha-2	11.1112	13.3439	7.15059	8.42019	1.20095	0.643549	0.757812		+	+	0.153025	0.102106	1.57885	0.00117554	-0.169532	-4.91219	0.0377358	-0.13143	-2.48636
A9UMV9	NADH:ubiquinone oxidoreductase subunit A7	55.0219	62.1959	59.4974	53.3373	1.13038	1.08134	0.969382				0.302152	0.0613408	1.10287	0.632663	0.0372474	0.496844	0.605029	-0.0249881	-0.538285
Q5XIJ3	Isocitrate dehydrogenase [NAD] subunit, mitochondrial	5.12408	7.35073	5.6314	5.73067	1.43455	1.09901	1.11838	+	+		0.00176783	0.395706	4.59463	0.00851806	0.285335	3.46396	0.0980365	0.194334	1.87245
Q6P502	T-complex protein 1 subunit gamma	1.83285	2.44848	1.80372	1.4917	1.33588	0.984102	0.813866	+			0.0272775	0.186799	2.69517	0.455025	0.0766675	0.785081	0.957591	0.00530643	0.0548661
D3ZA93	Acyl-CoA thioesterase 13	54.4455	56.6112	66.3155	47.2895	1.03978	1.21802	0.868567				0.0623817	0.0741796	2.16418	0.0625495	0.111379	2.16246	0.104623	-0.0516488	-1.83009
Q5XI34	Protein phosphatase 2 (Formerly 2A), regulatory subunit A (PR 65), alpha isoform, isoform CRA_a	3.06284	1.76158	2.04109	2.3074	0.575146	0.666406	0.753355	+			0.0281562	-0.131929	-2.6747	0.386583	-0.064178	-0.915723	0.340357	-0.0739983	-1.0138
F1LP21	Uncharacterized protein	20.6149	21.5624	20.5606	17.941	1.04596	0.997366	0.870293				0.0689173	0.177964	2.10019	0.615992	0.0757964	0.521728	0.379531	0.0624696	0.930098
Q924S5	Lon protease homolog, mitochondrial	1.28565	1.02677	0.889687	1.70527	0.798643	0.692016	1.32639				0.593587	0.0497958	0.555738	0.519381	-0.0901657	-0.673878	0.676046	0.0635832	0.433583
Q62636	Ras-related protein Rap-1b	30.3339	22.9444	17.9358	30.1078	0.756397	0.591279	0.992548	+	+		0.00818454	-0.173274	-3.49116	0.0458439	-0.243834	-2.3616	0.747716	-0.0309737	-0.332968
Q66HP8	Mitochondrial carnitine/acylcarnitine carrier protein	3.08448	1.56961	1.94464	2.23754	0.508874	0.63046	0.725419				0.239335	-0.223256	-1.2713	0.606522	-0.08786	-0.536021	0.560166	-0.129913	-0.607813
F1M6Q3	Collagen type IV alpha 2 chain	1.83467	1.2761	1.55457	1.76327	0.695547	0.847331	0.961083				0.61393	-0.0615755	-0.52483	0.662845	0.0630929	0.452619	0.190139	0.18583	1.43162
D3ZS58	NADH dehydrogenase [ubiquinone] 1 alpha subcomplex subunit 2	69.6882	94.5434	123.895	90.9719	1.35666	1.77785	1.30541		+	+	0.104638	0.145411	1.82999	0.00666739	0.304062	3.63182	0.0398379	0.147416	2.45159
O35303	Dynamin-1-like protein	1.35427	1.02138	1.47597	1.69602	0.754191	1.08987	1.25235				0.422832	-0.0448135	-0.844676	0.198693	0.132929	1.40134	0.053716	0.132067	2.26008
D4A3V2	NADH dehydrogenase [ubiquinone] 1 alpha subcomplex subunit 6	29.47	33.8321	36.4766	37.0805	1.14802	1.23775	1.25824			+	0.118069	0.122121	1.75091	0.077425	0.126457	2.02526	0.00146558	0.150753	4.73914
P68136	Actin, alpha skeletal muscle	9.75196	16.1612	7.97453	17.767	1.65723	0.817736	1.82189			+	0.581316	0.119949	0.574661	0.997378	0.000464483	0.00339062	0.00925479	0.408703	3.40768
Q5BK81	Prostaglandin reductase 2	15.8541	11.0229	12.8575	14.8119	0.695269	0.81099	0.934263				0.308985	-0.0994294	-1.08632	0.857658	-0.0190637	-0.18523	0.738033	0.0288338	0.346322
Q7TP52	Carboxymethylenebutenolidase homolog	3.8229	1.83657	3.49956	1.55769	0.480412	0.91542	0.407462				0.322667	-0.218569	-1.05401	0.502841	0.12844	0.701573	0.723697	-0.096932	-0.366219
P69897	Tubulin beta-5 chain	11.8701	7.84652	9.32491	8.51927	0.66103	0.785577	0.717706	+			0.0045915	-0.177788	-3.89273	0.136536	-0.125063	-1.65492	0.237483	-0.0787319	-1.2768
D3ZAQ0	FUN14 domain-containing 2	3.19808	4.5449	2.33048	3.11532	1.42113	0.728711	0.974122				0.151887	0.263702	1.58385	0.79983	0.043411	0.26215	0.466886	0.124773	0.763848
B5DF65	Biliverdin reductase B	11.4671	7.04794	8.4891	8.99696	0.614621	0.740298	0.784586				0.0840727	-0.181786	-1.97208	0.379889	-0.115532	-0.929363	0.610304	-0.0498893	-0.530298
A0A096MK30	Moesin	2.79536	1.60459	1.34895	1.92411	0.574017	0.482567	0.688321	+	+		0.000159975	-0.265295	-6.655	0.00324486	-0.272755	-4.14191	0.0988128	-0.267613	-1.86732
Q5I0K3	Citramalyl-CoA lyase, mitochondrial	4.55413	3.52925	2.39556	2.55642	0.774955	0.52602	0.56134				0.742048	0.044987	0.340777	0.451622	-0.137672	-0.791241	0.653161	-0.0764321	-0.466699
P80431	Cytochrome c oxidase subunit 7B, mitochondrial	28.7125	35.3094	26.9656	42.3594	1.22976	0.939159	1.4753			+	0.229175	0.102937	1.30193	0.563195	0.0722904	0.603021	0.0094681	0.235793	3.39227
Q68FR9-2	Isoform 2 of Elongation factor 1-delta	6.87355	8.25962	7.63158	8.77606	1.20165	1.11028	1.27679				0.130552	0.103464	1.68463	0.104955	0.0885887	1.82802	0.166664	0.119008	1.52136
Q5XIM9	T-complex protein 1 subunit beta	2.19287	2.53367	1.53752	2.14755	1.15541	0.701146	0.979335				0.235389	0.151178	1.28306	0.528062	-0.0878147	-0.659561	0.511635	0.0818806	0.686777
A0A1K0FUA6	Globin a2	107.912	161.858	122.066	99.7958	1.4999	1.13116	0.924785	+			0.0071856	0.210811	3.58026	0.248209	0.0768618	1.24544	0.973277	0.00239029	0.0345599
B1WC61	Acad9 protein	1.32918	0.908571	0.880182	1.03001	0.68356	0.662201	0.774927				0.0927146	-0.172082	-1.90872	0.520932	-0.0987075	-0.67131	0.799144	-0.0343203	-0.263071
P16221	Cytochrome c oxidase subunit 8B, mitochondrial	29.0371	35.7389	32.0322	55.0598	1.2308	1.10315	1.89619				0.794698	0.0435471	0.269052	0.964707	-0.0073994	-0.045652	0.109482	0.278266	1.80042
Q01728-7	Isoform 7 of Sodium/calcium exchanger 1	1.10876	0.835619	0.764844	0.964839	0.753654	0.689822	0.8702				0.117432	-0.137664	-1.75446	0.138004	-0.104434	-1.64781	0.814935	-0.0220016	-0.241911
Q5XI77	Annexin	2.59804	2.25645	2.28053	2.77654	0.868517	0.877785	1.0687				0.475534	0.0810929	0.748591	0.897132	0.0236123	0.133452	0.465382	0.0972897	0.766521
F1LU71	Methylglutaconyl-CoA hydratase, mitochondrial	0.644996	0.567293	0.627123	0.618739	0.87953	0.972291	0.959291				0.427872	0.132937	0.835143	0.0739551	0.254424	2.0548	0.196473	0.220858	1.40909
P11348	Dihydropteridine reductase	9.44794	5.887	3.32128	5.60721	0.623099	0.351535	0.593485				0.139307	-0.322934	-1.64157	0.352921	-0.248413	-0.986196	0.399408	-0.221693	-0.890059
G3V8C4	Chloride intracellular channel protein	4.71994	1.97608	4.15924	4.2915	0.418667	0.881205	0.909228	+			0.00534656	-0.323726	-3.78543	0.989141	-0.000988793	-0.0140406	0.424863	0.0726125	0.840824
P62142	Serine/threonine-protein phosphatase PP1-beta catalytic subunit	8.23367	3.17053	3.97257	5.43264	0.385069	0.482478	0.659808	+	+	+	0.000360913	-0.41965	-5.90204	0.0149138	-0.259142	-3.08893	0.0250199	-0.183951	-2.75101
A0A0G2K3K2	Actin, cytoplasmic 1	109.669	86.6128	93.7309	85.1866	0.789766	0.854672	0.776762				0.765136	-0.0266911	-0.309109	0.929442	0.00741848	0.0913738	0.536485	-0.047307	-0.645806
D3ZKE6	Sarcolemma associated protein (Predicted)	1.89116	2.05344	1.32588	2.49904	1.08581	0.701095	1.32143				0.120784	0.156498	1.73596	0.939764	0.0112193	0.077974	0.0952455	0.17834	1.89123
Q5XIF3	NADH dehydrogenase [ubiquinone] iron-sulfur protein 4, mitochondrial	18.249	18.2919	18.2428	19.8794	1.00235	0.999659	1.08934				0.582427	0.0492661	0.572939	0.143601	0.124236	1.62135	0.737788	0.0318371	0.346661
M0R9K1	Heterogeneous nuclear ribonucleoprotein K-like	5.21374	4.90657	5.37616	5.15006	0.941085	1.03115	0.987787				0.311234	0.0917543	1.08093	0.444468	0.0637958	0.804295	0.769448	0.0208726	0.303233
Q6PDW1	40S ribosomal protein S12	7.20553	7.29884	7.91384	6.28576	1.01295	1.0983	0.872352				0.23904	0.133454	1.27218	0.430641	0.115835	0.829938	0.882928	-0.0182697	-0.15203
G3V8D5	6-phosphogluconolactonase	1.44216	1.09031	1.23992	0.813189	0.756027	0.859763	0.563868				0.822523	0.0463041	0.231787	0.627546	0.0904446	0.504445	0.658666	-0.109072	-0.458683
B2GV99	Myl6 protein	86.1163	116.006	79.6607	107.136	1.34709	0.925036	1.24409				0.14864	0.143754	1.59831	0.622179	-0.0437416	-0.512452	0.955228	0.00667351	0.0579267
Q08163	Adenylyl cyclase-associated protein 1	5.24965	3.31038	2.41244	3.47944	0.630591	0.459544	0.662796		+		0.1217	-0.190625	-1.73098	0.03106	-0.296359	-2.61145	0.393205	-0.097079	-0.902395
Q4G082	Coq3 protein (Fragment)	3.59076	4.75697	3.51003	3.6935	1.32478	0.977516	1.02861	+		+	0.00054348	0.217681	5.54606	0.0607278	0.109584	2.18142	0.0420529	0.0782263	2.4169
P84817	Mitochondrial fission 1 protein	13.042	6.31666	5.61043	11.7163	0.484333	0.430183	0.898351	+	+		0.0089297	-0.298884	-3.43191	0.00328183	-0.333644	-4.13367	0.52773	-0.0785446	-0.660106
Q5M9I5	Cytochrome b-c1 complex subunit 6, mitochondrial	111.557	143.367	116.476	88.7516	1.28514	1.04409	0.795569	+		+	0.0396027	0.100379	2.45539	0.964092	-0.00425858	-0.0464477	0.042886	-0.16997	-2.40433
D3ZVB7	Osteoglycin	8.50737	7.32086	2.83297	3.72622	0.860531	0.333001	0.437999		+	+	0.929045	-0.00587883	-0.0918893	0.000390613	-0.525991	-5.83214	0.00146681	-0.51238	-4.73848
Q9WVK3	Peroxisomal trans-2-enoyl-CoA reductase	3.01874	3.34896	3.56294	3.4423	1.10939	1.18027	1.14031				0.821429	0.0480559	0.233244	0.574821	0.147176	0.584767	0.707363	0.0857039	0.389088
A0A0G2K459	Mitochondrial carrier 2	1.18609	1.30564	1.80776	1.12594	1.1008	1.52413	0.949293		+		0.116631	0.253229	1.75896	0.0131571	0.337864	3.17189	0.411775	0.129861	0.865869
Q6B345	Protein S100-A11	9.74603	8.98241	6.71435	7.75615	0.921649	0.688932	0.795827				0.927897	0.0120878	0.0933806	0.19017	-0.168979	-1.43151	0.69654	-0.0524036	-0.404364
Q9JLZ1	Glutaredoxin-3	4.35165	2.35845	3.22435	2.69383	0.541967	0.740949	0.619038				0.0527234	-0.251723	-2.27203	0.45325	-0.103043	-0.78829	0.152947	-0.203504	-1.57918
B5DEN5	Eukaryotic translation elongation factor 1 beta 2	2.59788	2.29049	2.99683	2.88063	0.881678	1.15357	1.10884				0.777177	-0.0234562	-0.292731	0.149515	0.177531	1.59439	0.12438	0.117519	1.71663
R4GNK3	Thioredoxin	12.8967	11.8146	22.472	18.7866	0.916098	1.74247	1.4567		+		0.515055	-0.115181	-0.681068	0.0243837	0.284704	2.76769	0.34237	0.0911753	1.00932
D3ZIL6	Enoyl CoA hydratase domain-containing 2	1.89302	1.40462	1.98402	3.36895	0.741998	1.04807	1.77967				0.930484	-0.00846148	-0.0900198	0.224637	0.368594	1.31598	0.137286	0.323272	1.65128
Q9R1T1	Barrier-to-autointegration factor	27.8858	18.2358	15.3468	28.3727	0.653946	0.550344	1.01746	+	+		0.0219011	-0.16267	-2.83735	0.0243289	-0.227817	-2.76914	0.559904	-0.0823991	-0.608229
P10818	Cytochrome c oxidase subunit 6A1, mitochondrial	7.55717	8.1806	8.44082	10.3451	1.0825	1.11693	1.36891		+	+	0.0880685	0.129591	1.94204	0.0230381	0.24131	2.80448	0.00380829	0.166162	4.02617
P14480	Fibrinogen beta chain	2.5021	2.32961	1.62599	1.85967	0.931064	0.64985	0.743247				0.160281	0.107748	1.54771	0.951013	-0.00503873	-0.0633873	0.67781	0.0342508	0.431051
Q6P784	Branched-chain-amino-acid aminotransferase	1.63631	1.2069	1.91131	1.4402	0.737578	1.16806	0.880156				0.548762	-0.0621113	-0.625988	0.111235	0.178411	1.79003	0.686944	0.0338176	0.417996
B2RYT5	Cox7a2l protein	42.0586	40.1803	34.0084	36.8733	0.955342	0.808595	0.876712				0.4092	-0.149969	-0.870864	0.148735	-0.155279	-1.59789	0.411083	-0.073868	-0.867209
B2RYS0	Cox7a2 protein	10.0407	9.68237	22.3589	10.8374	0.964315	2.22683	1.07935		+		0.601105	0.0773353	0.54425	0.0193753	0.41844	2.91716	0.597357	0.0801289	0.549967
Q5UAJ5	ATP synthase protein 8	793.275	627.367	348.72	1040.85	0.790857	0.439596	1.31209	+			0.0244208	-0.256588	-2.7667	0.0585437	-0.527838	-2.20491	0.760594	-0.0426647	-0.31531
P06686	Sodium/potassium-transporting ATPase subunit alpha-2	1.35788	1.33446	1.27343	1.19621	0.98275	0.93781	0.880942				0.762681	0.0424073	0.312459	0.916945	0.0119995	0.107623	0.783362	-0.0401428	-0.284352
P62755	40S ribosomal protein S6	7.97651	6.87954	6.4559	6.19435	0.862475	0.809364	0.776573				0.118197	0.088808	1.7502	0.152244	0.109947	1.58227	0.683014	-0.0186337	-0.423604
A0A0G2JXP1	Glycogenin-1	13.5317	16.8131	19.0542	22.2609	1.24249	1.40812	1.6451				0.402229	0.151966	0.884495	0.0605857	0.283325	2.18292	0.151214	0.260035	1.58683
F1LRV6	GMP reductase	3.69097	2.00437	2.50551	3.42897	0.543047	0.67882	0.929015	+	+		0.0106161	-0.286496	-3.31517	0.0468082	-0.181757	-2.34826	0.398032	-0.08919	-0.892783
Q68FX0	Isocitrate dehydrogenase [NAD] subunit beta, mitochondrial	2.27718	2.03521	2.24355	2.71837	0.893738	0.985228	1.19374				0.231995	0.151717	1.29331	0.174294	0.104529	1.49102	0.0539705	0.170362	2.25705
P68370	Tubulin alpha-1A chain	5.3663	4.26883	4.23133	5.26623	0.795489	0.788501	0.981353				0.144349	-0.0913126	-1.61788	0.572815	-0.0299357	-0.587903	0.315459	0.0586207	1.07089
Q641Z6	EH domain-containing protein 1	1.4738	1.1169	1.32677	1.24246	0.757839	0.900238	0.843031				0.855928	0.0142626	0.187512	0.164137	0.112783	1.53168	0.720975	-0.0222531	-0.370016
F1MAN8	Laminin subunit alpha 5	0.311278	0.157647	0.226935	0.283776	0.506449	0.729042	0.911647				0.299955	-0.17255	-1.10826	0.983791	-0.00325911	-0.0209603	0.884985	-0.0237053	-0.149336
D4ADD7	Glutaredoxin 5	3.88582	4.50014	3.22329	3.64294	1.15809	0.829499	0.937494				0.112195	0.182985	1.7844	0.926609	-0.0116379	-0.0950547	0.56776	0.0656691	0.595828
F1LRT9	Cytoplasmic dynein 1 heavy chain 1	0.187901	0.0719266	0.0992771	0.15073	0.38279	0.528348	0.802176	+			0.0120736	-0.30754	-3.22908	0.193243	-0.116173	-1.4205	0.835127	-0.0224754	-0.215027
M0R7S5	Perilipin 4	1.15627	0.756791	0.957741	1.21352	0.65451	0.828302	1.04951				0.0783609	-0.11922	-2.01751	0.582088	0.0356628	0.573464	0.0742639	0.0952657	2.05211
Q4V8H8	EH domain-containing protein 2	2.78498	1.01348	1.21575	1.87914	0.36391	0.436538	0.67474	+	+		0.00630821	-0.344621	-3.67014	0.00964998	-0.267416	-3.37942	0.478165	-0.0992963	-0.743986
F1LMU0	Myosin heavy chain 2	22.1799	14.7282	14.4497	13.3381	0.664034	0.651478	0.601358	+		+	0.0115769	-0.241005	-3.25713	0.0894023	-0.190939	-1.9323	0.00340583	-0.300296	-4.10676
Q6IE67	Proteasome subunit alpha type	3.1659	1.43235	1.53137	2.11886	0.452432	0.483709	0.669276	+			0.0453018	-0.218512	-2.36922	0.108968	-0.193944	-1.8035	0.574503	-0.0527464	-0.585264
Q68FP1	Gelsolin	0.624672	0.695585	0.529984	0.476468	1.11352	0.848419	0.762749				0.0602196	0.257596	2.18681	0.513235	0.0845214	0.684103	0.829363	0.0265712	0.222682
Q4FZU2	Keratin, type II cytoskeletal 6A	2.24278	1.45021	1.59151	1.52103	0.646613	0.709615	0.678188				0.364389	-0.110123	-0.961646	0.780223	0.0291323	0.288601	0.563868	-0.0896543	-0.601959
Q5PQZ9	NADH dehydrogenase [ubiquinone] 1 subunit C2	6.13906	7.86301	4.54759	4.83724	1.28082	0.740763	0.787943				0.724346	0.0436386	0.365315	0.371788	-0.143368	-0.946111	0.695798	-0.0580285	-0.405416
D3ZGP9	Dehydrogenase/reductase 7C	3.22969	4.52678	4.0393	2.74339	1.40162	1.25068	0.84943				0.409721	0.162225	0.869852	0.386953	0.140611	0.914973	0.827481	-0.0438046	-0.225186
Q5XI32	F-actin-capping protein subunit beta	7.62959	6.68856	6.89914	7.31174	0.876661	0.904261	0.958339				0.90489	0.0174261	0.123328	0.805281	0.03544	0.254832	0.814992	-0.0370985	-0.241835
A9UMV7	RCG29512	42.4061	17.3471	21.7573	54.5077	0.409071	0.51307	1.28537	+	+		0.00677535	-0.457327	-3.62074	0.0371917	-0.353127	-2.49568	0.917334	0.0183211	0.107116
Q6TXF3	Acyl-CoA-binding protein	0.262852	0.30489	0.42471	0.329298	1.15993	1.61577	1.25279		+		0.12784	0.142617	1.69851	0.0108658	0.309915	3.29957	0.415705	0.0950852	0.858291
Q68FU7	Ubiquinone biosynthesis monooxygenase COQ6, mitochondrial	1.88283	2.85666	3.15603	2.59211	1.51722	1.67622	1.37671	+	+		0.0232005	0.411886	2.79993	0.0198379	0.483125	2.90177	0.32033	0.242015	1.05945
Q5UAJ8	NADH-ubiquinone oxidoreductase chain 2	3.12737	3.13985	3.31954	3.64353	1.00399	1.06145	1.16505				0.414205	0.169507	0.861177	0.914848	-0.0250092	-0.110352	0.950856	0.0155763	0.0635905
B2GV54	Neutral cholesterol ester hydrolase 1	1.43666	2.0056	1.47277	1.94962	1.39602	1.02513	1.35705				0.348871	0.206941	0.995009	0.140565	0.328917	1.63559	0.347642	0.225614	0.997699
Q925F0	Small muscular protein	19.8754	20.2718	37.5084	34.3052	1.01994	1.88718	1.72601		+	+	0.970909	0.00419106	0.037624	0.0211883	0.355512	2.85886	0.0116475	0.349328	3.25307
D4AAE9	CDGSH iron sulfur domain 2	4.97215	4.7489	4.76983	5.07871	0.9551	0.959309	1.02143				0.313853	0.192039	1.0747	0.218484	0.249297	1.33542	0.612321	0.0967255	0.527254
